# Supplementary material for: ANXA1 and ARG2 drive T cell proliferation in ischemia-reperfusion injury: integrated bulk and single-cell transcriptomic analysis
Source: Front Cell Dev Biol. 2025 Sep 4;13:1673163. doi: 10.3389/fcell.2025.1673163 (PMC12443811; doi:10.3389/fcell.2025.1673163)
Supplement: Supplementary file 2 [file Table3.xlsx]

## Sheet: Supplementary Table 3
	logFC	AveExpr	t	P.Value	adj.P.Val	B	gene_symbol	diff
Socs3	2.77938	3.46626	10.5408	2.38572e-12	5.16766e-08	15.6298	Socs3	Up
Arl4c	1.896	3.31678	10.5401	2.39006e-12	5.16766e-08	15.628	Arl4c	Up
Ier5	1.50586	3.88537	10.2515	4.98141e-12	7.18037e-08	14.8789	Ier5	Up
Serpine1	2.77077	3.56957	9.68227	2.1889e-11	2.36637e-07	13.3702	Serpine1	Up
Egr2	2.10344	1.72026	9.49771	3.56959e-11	3.08719e-07	12.8721	Egr2	Up
Ptger4	1.1214	1.88975	9.06944	1.12947e-10	5.42686e-07	11.6996	Ptger4	Up
Sfn	2.41255	4.02017	8.78645	2.44942e-10	9.62913e-07	10.9124	Sfn	Up
Thbs1	1.80996	4.68586	8.75276	2.6877e-10	9.68534e-07	10.818	Thbs1	Up
Fhl2	1.43385	4.41443	8.7181	2.9575e-10	9.83778e-07	10.7208	Fhl2	Up
Cldn4	2.63692	5.36398	8.65146	3.55616e-10	1.09842e-06	10.5334	Cldn4	Up
Csrp1	1.26761	6.01147	8.55281	4.67667e-10	1.34822e-06	10.2551	Csrp1	Up
Elf3	1.48751	3.95966	8.42331	6.71267e-10	1.81423e-06	9.88797	Elf3	Up
Serpinh1	1.72058	6.36604	8.38882	7.39336e-10	1.8321e-06	9.78988	Serpinh1	Up
Ngf	1.56381	2.6039	8.36296	7.94953e-10	1.8321e-06	9.71623	Ngf	Up
Gprc5a	2.35799	3.25105	7.88134	3.1139e-09	4.9872e-06	8.33092	Gprc5a	Up
Cxcl1	3.27376	3.50175	7.84276	3.47785e-09	5.18595e-06	8.21887	Cxcl1	Up
Krt18	2.28134	5.23549	7.80042	3.92713e-09	5.66069e-06	8.09572	Krt18	Up
Cd14	2.31054	4.11021	7.6494	6.06729e-09	7.86417e-06	7.65498	Cd14	Up
Itga9	1.07464	2.49391	7.64284	6.18324e-09	7.86417e-06	7.6358	Itga9	Up
Ptrf	1.23826	4.26659	7.61612	6.67993e-09	8.25315e-06	7.55754	Ptrf	Up
Cxcl14	1.54612	4.78624	7.60436	6.91094e-09	8.30139e-06	7.52311	Cxcl14	Up
Csnk1e	1.0151	3.28485	7.55376	8.00188e-09	9.10593e-06	7.37469	Csnk1e	Up
Tmem119	1.74324	3.36746	7.5345	8.46155e-09	9.38213e-06	7.31814	Tmem119	Up
Adamts1	2.12653	5.14977	7.43793	1.12027e-08	1.15342e-05	7.03408	Adamts1	Up
Hspb1	3.00785	6.17816	7.40381	1.2373e-08	1.24429e-05	6.93353	Hspb1	Up
Slc39a8	-1.43166	3.33023	-7.37013	1.36502e-08	1.34154e-05	6.83413	Slc39a8	Down
Lgals3	2.08087	5.88842	7.34105	1.48597e-08	1.42795e-05	6.74825	Lgals3	Up
Slitrk6	-1.22224	0.815337	-7.31407	1.60786e-08	1.5115e-05	6.6685	Slitrk6	Down
Gm23726	-2.11335	1.37108	-7.28514	1.74983e-08	1.57556e-05	6.58292	Gm23726	Down
Hspb8	1.4416	3.0183	7.28197	1.76612e-08	1.57556e-05	6.57355	Hspb8	Up
Lmna	1.09509	5.39893	7.2765	1.79465e-08	1.57556e-05	6.55734	Lmna	Up
Nes	1.15274	3.14004	7.24728	1.95496e-08	1.62574e-05	6.47082	Nes	Up
Ckap4	1.62349	3.51915	7.22861	2.06489e-08	1.68476e-05	6.4155	Ckap4	Up
Hs3st1	1.14781	1.85873	7.19469	2.28092e-08	1.79334e-05	6.3149	Hs3st1	Up
Chrdl1	-1.15754	1.08124	-7.18743	2.33008e-08	1.79928e-05	6.29335	Chrdl1	Down
Pdlim7	1.8166	3.19025	7.14441	2.64391e-08	2.0058e-05	6.16562	Pdlim7	Up
Tubb6	1.75865	4.07711	7.10894	2.93467e-08	2.15092e-05	6.06018	Tubb6	Up
Slco4c1	-1.89623	1.59603	-7.0823	3.17414e-08	2.28766e-05	5.98092	Slco4c1	Down
Map7d1	1.03011	4.45935	7.04198	3.57468e-08	2.36601e-05	5.86086	Map7d1	Up
Micall2	1.21259	1.71124	7.02975	3.7059e-08	2.36601e-05	5.82444	Micall2	Up
Sox9	1.98313	1.75614	7.02766	3.72888e-08	2.36601e-05	5.8182	Sox9	Up
Zfp36l1	1.04521	4.79556	7.02723	3.73359e-08	2.36601e-05	5.81692	Zfp36l1	Up
Spry1	1.07498	4.13006	7.02347	3.77528e-08	2.36601e-05	5.80571	Spry1	Up
Mmd	1.1913	4.30587	7.00017	4.044e-08	2.46302e-05	5.73626	Mmd	Up
Ceacam2	-1.87725	1.2517	-6.9836	4.24684e-08	2.55064e-05	5.68683	Ceacam2	Down
Junb	2.50927	5.60289	6.95188	4.66419e-08	2.76293e-05	5.59217	Junb	Up
Loxl1	1.59166	3.70684	6.93029	4.97178e-08	2.87026e-05	5.52769	Loxl1	Up
Ch25h	1.67977	2.03261	6.91991	5.1269e-08	2.87026e-05	5.49667	Ch25h	Up
Litaf	1.66967	5.40496	6.9123	5.24364e-08	2.87026e-05	5.47394	Litaf	Up
Emp1	1.672	4.45792	6.90737	5.32073e-08	2.87338e-05	5.45921	Emp1	Up
Rtn4rl2	1.46761	2.22987	6.90349	5.38224e-08	2.87338e-05	5.4476	Rtn4rl2	Up
Vasp	1.13305	5.18356	6.89006	5.60064e-08	2.89657e-05	5.40745	Vasp	Up
Fam129b	1.05565	4.27579	6.8885	5.62662e-08	2.89657e-05	5.40278	Fam129b	Up
Slc12a4	1.02583	3.33794	6.84776	6.34876e-08	3.19232e-05	5.28091	Slc12a4	Up
Nfkbiz	1.59721	2.63946	6.84084	6.4803e-08	3.19362e-05	5.26021	Nfkbiz	Up
Sdc1	1.56661	3.70177	6.83987	6.49906e-08	3.19362e-05	5.2573	Sdc1	Up
Cldn7	1.38371	3.68934	6.83494	6.59474e-08	3.20423e-05	5.24255	Cldn7	Up
Ccbl2	-1.06824	3.9124	-6.80282	7.25444e-08	3.33896e-05	5.14635	Ccbl2	Down
Rhoj	1.04744	2.19026	6.79908	7.33532e-08	3.33896e-05	5.13516	Rhoj	Up
Neurog2	-1.3404	0.635563	-6.79344	7.45928e-08	3.36002e-05	5.11825	Neurog2	Down
Sparc	2.09056	7.42265	6.76495	8.11815e-08	3.48576e-05	5.03287	Sparc	Up
Lgals9	1.17795	3.79951	6.76373	8.14755e-08	3.48576e-05	5.02922	Lgals9	Up
Efhd2	1.28629	5.06521	6.76228	8.18287e-08	3.48576e-05	5.02486	Efhd2	Up
Stx11	1.26379	1.5178	6.75135	8.45306e-08	3.51644e-05	4.99209	Stx11	Up
Krt19	2.60117	3.44676	6.71647	9.37715e-08	3.82543e-05	4.88746	Krt19	Up
Pdgfa	1.05173	3.77908	6.71331	9.4658e-08	3.82551e-05	4.87797	Pdgfa	Up
Plekho2	1.10883	2.66684	6.69473	1.0004e-07	3.92898e-05	4.82221	Plekho2	Up
Vim	2.09294	5.32868	6.6906	1.01278e-07	3.92898e-05	4.8098	Vim	Up
Marcksl1	1.5572	3.70353	6.69021	1.01395e-07	3.92898e-05	4.80864	Marcksl1	Up
Pxdc1	1.43954	2.77967	6.689	1.01761e-07	3.92898e-05	4.80501	Pxdc1	Up
Trim47	1.19451	5.24308	6.68423	1.03217e-07	3.94993e-05	4.79068	Trim47	Up
Myh9	1.20321	6.08869	6.65844	1.11463e-07	4.16957e-05	4.7132	Myh9	Up
Spsb1	1.34158	2.04287	6.64918	1.14579e-07	4.23483e-05	4.6854	Spsb1	Up
Actb	1.03883	8.73685	6.6396	1.179e-07	4.32062e-05	4.6566	Actb	Up
Bgn	1.7919	7.08943	6.62144	1.2446e-07	4.41149e-05	4.60202	Bgn	Up
Tubb2b	2.09127	3.98657	6.57964	1.40996e-07	4.95697e-05	4.47631	Tubb2b	Up
Slc7a5	1.06499	2.08297	6.54055	1.5846e-07	5.17612e-05	4.35866	Slc7a5	Up
Csf1	1.70825	3.22867	6.51261	1.72261e-07	5.51783e-05	4.27454	Csf1	Up
Flna	1.77062	4.95014	6.49643	1.808e-07	5.74877e-05	4.22581	Flna	Up
Sox4	1.41509	2.73015	6.48691	1.86025e-07	5.85564e-05	4.19712	Sox4	Up
Myc	1.95361	3.68781	6.48539	1.86869e-07	5.85564e-05	4.19256	Myc	Up
Itih2	-1.40584	1.21586	-6.46599	1.98039e-07	6.03085e-05	4.1341	Itih2	Down
Col1a1	3.60843	4.76414	6.43031	2.20369e-07	6.59191e-05	4.02653	Col1a1	Up
Smim3	1.01227	2.64284	6.42881	2.21364e-07	6.59191e-05	4.022	Smim3	Up
Glipr2	1.80763	1.9192	6.41961	2.27547e-07	6.59478e-05	3.99427	Glipr2	Up
Olfml2b	1.06254	1.40228	6.41784	2.28758e-07	6.59478e-05	3.98892	Olfml2b	Up
Ghr	-1.1354	7.01978	-6.40698	2.36321e-07	6.64487e-05	3.95618	Ghr	Down
Rftn1	1	1.93583	6.40622	2.36864e-07	6.64487e-05	3.95387	Rftn1	Up
Dbn1	1.05747	3.7104	6.40019	2.41184e-07	6.68559e-05	3.93568	Dbn1	Up
Ankrd1	2.3797	2.59652	6.38889	2.49491e-07	6.82831e-05	3.9016	Ankrd1	Up
Akap12	2.41708	3.88192	6.32638	3.00942e-07	7.7236e-05	3.71294	Akap12	Up
Relb	1.29983	2.82148	6.32404	3.03067e-07	7.7236e-05	3.70586	Relb	Up
Mcam	1.08467	3.476	6.3161	3.10373e-07	7.78331e-05	3.6819	Mcam	Up
Col18a1	1.76003	6.11585	6.30458	3.21299e-07	7.93262e-05	3.64709	Col18a1	Up
Fosl2	1.37462	3.67767	6.30296	3.22859e-07	7.93262e-05	3.64222	Fosl2	Up
Rcn3	1.40912	4.41276	6.30025	3.25506e-07	7.95005e-05	3.63401	Rcn3	Up
Lhfpl2	1.44819	2.19348	6.27425	3.51942e-07	8.3763e-05	3.55548	Lhfpl2	Up
Fn1	2.66474	3.99056	6.27368	3.52539e-07	8.3763e-05	3.55377	Fn1	Up
Rhou	1.51535	2.08456	6.26605	3.60717e-07	8.47743e-05	3.53071	Rhou	Up
Etnppl	-1.77537	1.99736	-6.26023	3.67083e-07	8.53429e-05	3.51312	Etnppl	Down
F2rl1	1.14481	4.34886	6.24966	3.78921e-07	8.71162e-05	3.4812	F2rl1	Up
Cx3cl1	1.10588	5.63597	6.24852	3.80223e-07	8.71162e-05	3.47776	Cx3cl1	Up
Nid1	1.56545	4.32902	6.22936	4.02767e-07	9.16676e-05	3.41984	Nid1	Up
Tagln	1.89927	5.78117	6.22321	4.10282e-07	9.17475e-05	3.40126	Tagln	Up
Col1a2	2.8285	5.61684	6.22214	4.11605e-07	9.17475e-05	3.39802	Col1a2	Up
Cxcl2	1.84855	1.48751	6.2146	4.21041e-07	9.29106e-05	3.37524	Cxcl2	Up
Rhbdf2	1.06998	3.13028	6.20223	4.36998e-07	9.54399e-05	3.33785	Rhbdf2	Up
Slc16a9	-1.1013	4.89862	-6.18838	4.55589e-07	9.70388e-05	3.29597	Slc16a9	Down
Leprel2	1.08383	3.11885	6.18771	4.56507e-07	9.70388e-05	3.29395	Leprel2	Up
Tgfb1	1.42384	4.13938	6.18452	4.60918e-07	9.70388e-05	3.28428	Tgfb1	Up
Gm24515	-1.44623	0.934689	-6.17976	4.67557e-07	9.76743e-05	3.26991	Gm24515	Down
Tuba1a	1.94226	5.13252	6.17577	4.73199e-07	9.83776e-05	3.25786	Tuba1a	Up
Id3	1.31161	6.19336	6.15924	4.97336e-07	0.00010158	3.20786	Id3	Up
Aebp1	1.2823	4.95244	6.1573	5.00252e-07	0.00010158	3.20199	Aebp1	Up
Crispld2	1.21619	3.37436	6.15408	5.05118e-07	0.00010158	3.19226	Crispld2	Up
Svep1	1.21484	2.07483	6.15363	5.05811e-07	0.00010158	3.19089	Svep1	Up
Col15a1	2.33892	4.18683	6.15171	5.08738e-07	0.00010158	3.18509	Col15a1	Up
Ccl2	2.5941	2.48243	6.13429	5.3612e-07	0.000103962	3.13242	Ccl2	Up
Tmem158	1.57436	2.63081	6.13239	5.3921e-07	0.000104094	3.12664	Tmem158	Up
Icam1	1.23938	4.14075	6.12686	5.48261e-07	0.000105371	3.10992	Icam1	Up
Tgif1	1.05884	3.43418	6.12185	5.56588e-07	0.000106498	3.09478	Tgif1	Up
Eln	1.45756	2.75443	6.11593	5.66594e-07	0.000107935	3.07688	Eln	Up
Tgfb1i1	1.26329	2.79133	6.11271	5.72126e-07	0.000108511	3.06712	Tgfb1i1	Up
C8a	-2.19949	1.68555	-6.0782	6.34804e-07	0.000116812	2.96271	C8a	Down
Epha2	1.84291	3.18734	6.06925	6.52141e-07	0.00011899	2.93565	Epha2	Up
Pim1	1.03207	2.6757	6.06129	6.67973e-07	0.000120858	2.91156	Pim1	Up
Kdelr3	1.70964	2.36196	6.05716	6.76342e-07	0.000121357	2.89906	Kdelr3	Up
Dtx4	1.12158	2.72512	6.04436	7.02945e-07	0.000123567	2.86033	Dtx4	Up
5730559C18Rik	1.15939	3.16252	6.03964	7.13023e-07	0.000124504	2.84604	5730559C18Rik	Up
Nbl1	1.63881	3.96008	6.03639	7.20038e-07	0.000124504	2.83621	Nbl1	Up
Nfkb2	1.17257	3.92918	6.03291	7.27622e-07	0.000124504	2.82569	Nfkb2	Up
Wnt10a	1.10156	1.30024	6.02862	7.37095e-07	0.000124504	2.8127	Wnt10a	Up
Sugct	-1.14377	6.20509	-6.02827	7.37871e-07	0.000124504	2.81165	Sugct	Down
Emilin1	1.69673	4.60544	6.02785	7.38807e-07	0.000124504	2.81038	Emilin1	Up
Plet1	1.38206	3.90592	6.02176	7.52501e-07	0.000125274	2.79194	Plet1	Up
Klrg2	1.55593	1.86278	6.02064	7.55055e-07	0.000125274	2.78854	Klrg2	Up
Col6a1	2.08656	3.92888	6.02018	7.5611e-07	0.000125274	2.78714	Col6a1	Up
Col6a2	2.15113	3.21606	6.01328	7.7199e-07	0.000127417	2.76627	Col6a2	Up
Tacstd2	1.69404	5.70974	5.98135	8.50027e-07	0.000137156	2.66963	Tacstd2	Up
Isg20	1.24461	1.88138	5.97604	8.63748e-07	0.00013808	2.65356	Isg20	Up
Gm23332	-1.44111	0.792844	-5.9754	8.65415e-07	0.00013808	2.65163	Gm23332	Down
Tes	1.18058	3.93235	5.97421	8.68527e-07	0.00013808	2.64803	Tes	Up
Loxl2	1.79212	2.43218	5.96831	8.84142e-07	0.00013914	2.63015	Loxl2	Up
Hk2	1.12675	1.04156	5.96112	9.03519e-07	0.000140166	2.60839	Hk2	Up
Lrp1	1.62649	3.27966	5.947	9.42849e-07	0.000143855	2.56565	Lrp1	Up
Mrc2	1.83043	3.51256	5.94632	9.44773e-07	0.000143855	2.5636	Mrc2	Up
Cd93	1.00277	3.05692	5.93858	9.67095e-07	0.000146737	2.54017	Cd93	Up
Gdf15	2.58258	4.81929	5.91837	1.02793e-06	0.000153809	2.47898	Gdf15	Up
Acat1	-1.17284	7.63911	-5.91581	1.03589e-06	0.000154466	2.47125	Acat1	Down
Tmsb10	2.39723	6.21018	5.89885	1.09032e-06	0.000160376	2.41989	Tmsb10	Up
Sh3bgrl3	1.73068	6.1392	5.89777	1.09387e-06	0.000160376	2.41663	Sh3bgrl3	Up
Arid5a	1.13999	1.51083	5.89771	1.09407e-06	0.000160376	2.41645	Arid5a	Up
Glt1d1	-1.22536	2.06459	-5.89158	1.1145e-06	0.000161762	2.39789	Glt1d1	Down
Fscn1	1.14786	3.22542	5.89151	1.11475e-06	0.000161762	2.39767	Fscn1	Up
Gpm6a	-1.1816	4.67542	-5.88941	1.12182e-06	0.000162244	2.39132	Gpm6a	Down
Basp1	1.98552	2.74859	5.87681	1.16534e-06	0.000165222	2.35317	Basp1	Up
Acadm	-1.27494	8.42037	-5.84085	1.29899e-06	0.000180039	2.24432	Acadm	Down
Mpped1	-1.65295	1.12466	-5.83106	1.33797e-06	0.000181942	2.21469	Mpped1	Down
Plaur	1.90097	3.90539	5.82338	1.3694e-06	0.000185052	2.19142	Plaur	Up
Tmsb4x	1.34621	8.68472	5.81416	1.40804e-06	0.000187283	2.16353	Tmsb4x	Up
Slit3	1.46876	2.30744	5.81298	1.41308e-06	0.000187283	2.15995	Slit3	Up
Mmp14	2.28949	3.86709	5.81007	1.42554e-06	0.000187283	2.15115	Mmp14	Up
Dennd2a	1.18814	1.87549	5.80822	1.43354e-06	0.000187283	2.14555	Dennd2a	Up
Mdfi	1.08278	1.29926	5.80178	1.46169e-06	0.000188699	2.12607	Mdfi	Up
Pmepa1	1.13485	4.18619	5.80175	1.46183e-06	0.000188699	2.12596	Pmepa1	Up
Esyt1	1.32027	3.42694	5.79403	1.49632e-06	0.000191197	2.1026	Esyt1	Up
Procr	1.05879	1.7767	5.79347	1.49887e-06	0.000191197	2.10089	Procr	Up
Klf6	2.06275	5.20115	5.78836	1.52216e-06	0.000193597	2.08544	Klf6	Up
Col4a1	1.86622	6.62011	5.78648	1.53083e-06	0.000194128	2.07975	Col4a1	Up
Bbc3	1.2078	2.43504	5.78258	1.54902e-06	0.000194157	2.06792	Bbc3	Up
Krt8	1.47242	7.43599	5.77533	1.58331e-06	0.000196744	2.04599	Krt8	Up
Mccc1	-1.01683	5.58671	-5.76983	1.60983e-06	0.00019833	2.02935	Mccc1	Down
Sepn1	1.32356	2.52887	5.768	1.61878e-06	0.000198544	2.02379	Sepn1	Up
Itga5	1.32404	2.70764	5.76586	1.62926e-06	0.000199022	2.01733	Itga5	Up
Sphk1	1.64105	2.9653	5.76313	1.64275e-06	0.000199543	2.00907	Sphk1	Up
Col6a3	1.82771	2.65546	5.75921	1.66232e-06	0.000201355	1.99721	Col6a3	Up
Rerg	1.20707	2.53288	5.75537	1.68172e-06	0.000203135	1.98559	Rerg	Up
Sbno2	1.31073	3.93545	5.75292	1.6942e-06	0.000204073	1.97818	Sbno2	Up
Fbln1	1.57503	2.7104	5.74145	1.754e-06	0.000210106	1.94344	Fbln1	Up
Car5a	-1.15717	0.915164	-5.73955	1.76406e-06	0.000210727	1.93771	Car5a	Down
Cd68	2.08339	3.33135	5.73637	1.78112e-06	0.000210934	1.92807	Cd68	Up
Prkcdbp	1.08156	4.3638	5.71279	1.91264e-06	0.000221738	1.85674	Prkcdbp	Up
Sprr1a	2.5233	3.8737	5.70678	1.94769e-06	0.000225131	1.83856	Sprr1a	Up
Col5a1	1.98656	2.58493	5.70521	1.95697e-06	0.000225131	1.8338	Col5a1	Up
Apoh	-1.77787	2.42731	-5.70204	1.9758e-06	0.000225672	1.82421	Apoh	Down
Pf4	1.99147	2.09309	5.70137	1.97986e-06	0.000225672	1.82216	Pf4	Up
Anxa1	1.79079	4.19866	5.70114	1.98122e-06	0.000225672	1.82147	Anxa1	Up
Rnd1	1.30661	1.53935	5.70082	1.9831e-06	0.000225672	1.82052	Rnd1	Up
Emp2	1.35755	3.21421	5.69239	2.03432e-06	0.000230288	1.79499	Emp2	Up
Mfge8	1.04812	6.0705	5.68711	2.067e-06	0.000231563	1.77904	Mfge8	Up
Trp53i11	1.05254	2.73851	5.68117	2.10449e-06	0.000235154	1.76105	Trp53i11	Up
Kirrel	1.09723	2.32264	5.67583	2.13869e-06	0.000238359	1.74492	Kirrel	Up
Col3a1	3.57149	5.33596	5.67388	2.15138e-06	0.000239157	1.73899	Col3a1	Up
Clu	2.14491	8.87799	5.66951	2.17999e-06	0.000241098	1.72577	Clu	Up
Rhob	1.40788	6.38042	5.65627	2.269e-06	0.000249032	1.68572	Rhob	Up
Myo5a	-1.03346	2.65293	-5.65067	2.30772e-06	0.000252001	1.66879	Myo5a	Down
Adamts2	1.92922	2.10617	5.62362	2.5043e-06	0.000268718	1.587	Adamts2	Up
Tmem171	1.3444	3.81696	5.61499	2.57053e-06	0.000273786	1.56089	Tmem171	Up
Tgfbi	1.45127	4.06253	5.61116	2.60043e-06	0.000276291	1.54932	Tgfbi	Up
Slc2a1	1.00094	4.89411	5.60638	2.63834e-06	0.000279632	1.53484	Slc2a1	Up
Col4a2	1.70412	6.11707	5.60224	2.67157e-06	0.000281772	1.52232	Col4a2	Up
Evl	1.21027	2.49867	5.58886	2.78177e-06	0.000289074	1.48189	Evl	Up
Ifitm3	1.16442	6.25694	5.58738	2.79428e-06	0.000289074	1.47741	Ifitm3	Up
C5ar1	1.5324	1.73403	5.58326	2.82929e-06	0.000290951	1.46496	C5ar1	Up
Aldh1a2	2.97003	3.38928	5.58015	2.85599e-06	0.000291966	1.45556	Aldh1a2	Up
Cpn1	1.00192	5.69745	5.54264	3.19896e-06	0.000315828	1.34218	Cpn1	Up
Lilrb4	1.27097	2.35545	5.52501	3.37406e-06	0.000327893	1.28891	Lilrb4	Up
Tnfaip3	1.08708	2.0747	5.52359	3.38856e-06	0.000328546	1.28463	Tnfaip3	Up
Itga3	1.30644	4.44634	5.52226	3.40228e-06	0.000328854	1.28059	Itga3	Up
Crot	-1.24074	6.88198	-5.51723	3.45438e-06	0.00033164	1.2654	Crot	Down
Rbp1	1.50984	2.69107	5.5168	3.45882e-06	0.00033164	1.26412	Rbp1	Up
Ifngr1	1.10235	5.11367	5.51244	3.50479e-06	0.000332926	1.25092	Ifngr1	Up
Tpm1	1.34114	5.92051	5.50251	3.61154e-06	0.000339508	1.22094	Tpm1	Up
Emp3	1.53055	3.69552	5.49542	3.68977e-06	0.000345361	1.19953	Emp3	Up
Cdh3	1.60178	2.497	5.49289	3.71809e-06	0.000346512	1.19189	Cdh3	Up
Runx1	1.26499	1.28851	5.48107	3.85333e-06	0.000356809	1.15619	Runx1	Up
Tnfrsf1b	1.36118	2.44497	5.43884	4.37789e-06	0.000391952	1.02872	Tnfrsf1b	Up
Pea15a	1.5231	5.21976	5.43148	4.47638e-06	0.000398617	1.0065	Pea15a	Up
Tubb2a	1.61024	5.39858	5.42959	4.50197e-06	0.000398617	1.00081	Tubb2a	Up
Cyp4a12a	-1.77352	5.20424	-5.42451	4.57174e-06	0.000401587	0.985456	Cyp4a12a	Down
Rab31	1.33977	3.6896	5.42339	4.58724e-06	0.000401587	0.982077	Rab31	Up
Nkd1	1.24873	1.71308	5.42336	4.58766e-06	0.000401587	0.981986	Nkd1	Up
Aadat	-1.7878	6.46735	-5.41368	4.72378e-06	0.000407673	0.952794	Aadat	Down
Gp49a	1.05206	1.76115	5.41306	4.7326e-06	0.000407673	0.950932	Gp49a	Up
Tnc	2.44404	2.62093	5.41177	4.75112e-06	0.000408002	0.947032	Tnc	Up
Lif	1.67515	1.374	5.41148	4.75529e-06	0.000408002	0.946156	Lif	Up
Timp2	1.34393	5.11898	5.41073	4.7661e-06	0.00040812	0.94389	Timp2	Up
Fblim1	1.73023	3.63196	5.40971	4.78081e-06	0.000408352	0.940813	Fblim1	Up
Vat1	1.19137	5.21183	5.39686	4.9701e-06	0.000418207	0.902053	Vat1	Up
Ier5l	1.02454	3.65207	5.39175	5.04741e-06	0.000422176	0.886647	Ier5l	Up
Cnn2	1.42941	4.39874	5.37896	5.24631e-06	0.000432649	0.848073	Cnn2	Up
Krt20	4.14584	3.34953	5.36156	5.52934e-06	0.000451935	0.795642	Krt20	Up
Fkbp7	1.00058	2.97071	5.36068	5.54417e-06	0.000451935	0.792969	Fkbp7	Up
Fbn1	1.81302	2.22897	5.35876	5.57635e-06	0.000451935	0.787194	Fbn1	Up
Sec14l3	-1.72725	1.58199	-5.35849	5.58087e-06	0.000451935	0.786387	Sec14l3	Down
Rell1	1.0139	3.15051	5.3421	5.86417e-06	0.0004696	0.736987	Rell1	Up
Klf5	1.044	1.81296	5.3364	5.96597e-06	0.000473513	0.719818	Klf5	Up
Anxa2	2.05133	5.87315	5.3363	5.96778e-06	0.000473513	0.719516	Anxa2	Up
Adamts4	1.33995	1.32031	5.33232	6.04007e-06	0.000477497	0.707505	Adamts4	Up
Ywhah	1.0892	6.11921	5.33079	6.06789e-06	0.000478821	0.702922	Ywhah	Up
B4galnt1	1.53613	3.68943	5.3288	6.10457e-06	0.000480838	0.696911	B4galnt1	Up
Acsbg1	1.46668	1.38528	5.32488	6.17727e-06	0.000483919	0.685103	Acsbg1	Up
Cpne2	1.18826	2.55431	5.32283	6.21568e-06	0.000485171	0.678919	Cpne2	Up
Mmp3	1.60311	1.40463	5.31723	6.32168e-06	0.000490787	0.662055	Mmp3	Up
Mmp19	1.04488	0.990989	5.30752	6.50966e-06	0.000502674	0.632834	Mmp19	Up
S100a14	1.20861	1.33926	5.30281	6.60286e-06	0.000506255	0.618658	S100a14	Up
Cyr61	2.95145	6.1715	5.29983	6.66263e-06	0.000509933	0.609674	Cyr61	Up
Hn1	1.34948	4.75865	5.29038	6.85555e-06	0.000522848	0.581213	Hn1	Up
Lamc2	1.38574	3.34755	5.28485	6.97092e-06	0.000527922	0.564575	Lamc2	Up
Cldn3	1.23393	4.35479	5.28016	7.07032e-06	0.000532937	0.550461	Cldn3	Up
Hsd11b1	-1.06656	5.97194	-5.27941	7.08643e-06	0.000532937	0.548192	Hsd11b1	Down
Lamc1	1.06102	3.80647	5.27639	7.15115e-06	0.000535596	0.539128	Lamc1	Up
Palld	1.20029	4.2921	5.27603	7.15895e-06	0.000535596	0.538042	Palld	Up
Ripk3	1.06946	1.40563	5.27427	7.19713e-06	0.000537089	0.532739	Ripk3	Up
Tnfrsf12a	2.19123	6.3715	5.26756	7.34431e-06	0.000545395	0.512562	Tnfrsf12a	Up
Efemp2	1.74573	3.68827	5.26494	7.40264e-06	0.000546267	0.504677	Efemp2	Up
Ccl7	1.47676	1.23378	5.25843	7.54957e-06	0.000553332	0.485088	Ccl7	Up
Cd24a	1.20227	6.97027	5.2555	7.61661e-06	0.00055636	0.476277	Cd24a	Up
Pdgfrb	1.50228	3.92514	5.23636	8.0696e-06	0.000577738	0.418706	Pdgfrb	Up
Aldh18a1	1.16578	1.83885	5.23505	8.10166e-06	0.000579075	0.414756	Aldh18a1	Up
Akr1c14	-2.85298	5.041	-5.22897	8.25168e-06	0.000585924	0.396475	Akr1c14	Down
Maged2	1.02664	3.61601	5.21428	8.62562e-06	0.000603556	0.352322	Maged2	Up
Edn1	1.87634	2.22858	5.21207	8.68316e-06	0.000605622	0.3457	Edn1	Up
Ctsc	1.30813	4.12123	5.20635	8.83448e-06	0.00061115	0.32849	Ctsc	Up
Tsku	-1.00251	3.58338	-5.20608	8.84165e-06	0.00061115	0.327683	Tsku	Down
Itpr3	1.11803	1.93167	5.19861	9.04301e-06	0.000621696	0.305254	Itpr3	Up
Axl	1.47595	4.14181	5.19789	9.06267e-06	0.000622059	0.303091	Axl	Up
Slc22a26	-1.87357	2.02123	-5.19329	9.18924e-06	0.000628426	0.289278	Slc22a26	Down
Muc1	1.54793	4.01012	5.19046	9.26809e-06	0.000630158	0.280769	Muc1	Up
Akr1b8	2.49609	3.32283	5.18881	9.31445e-06	0.000632315	0.2758	Akr1b8	Up
Bcl3	1.52361	3.14068	5.18219	9.50212e-06	0.000640031	0.255936	Bcl3	Up
Timp1	3.39076	3.0767	5.16744	9.93426e-06	0.000657259	0.211653	Timp1	Up
Gjb4	1.83105	1.48053	5.15366	1.03558e-05	0.000679539	0.170282	Gjb4	Up
Tuba1c	1.05931	5.31042	5.1525	1.03918e-05	0.000680871	0.166824	Tuba1c	Up
Nnmt	1.44807	1.99341	5.15065	1.04501e-05	0.000683653	0.161257	Nnmt	Up
Dap	1.1694	5.96217	5.14966	1.04815e-05	0.000683765	0.158274	Dap	Up
Hic1	1.02094	2.12727	5.1493	1.04928e-05	0.000683765	0.157199	Hic1	Up
Socs2	1.07491	2.90316	5.14859	1.05151e-05	0.000683765	0.155089	Socs2	Up
Lrrc66	-1.10714	1.78715	-5.14591	1.06006e-05	0.000687551	0.147027	Lrrc66	Down
Pdlim1	1.16335	2.01241	5.14577	1.06051e-05	0.000687551	0.146604	Pdlim1	Up
Cdkn1a	2.38204	4.04839	5.13901	1.08232e-05	0.000697508	0.126343	Cdkn1a	Up
Nupr1	1.16899	2.98695	5.13519	1.09487e-05	0.0007035	0.114867	Nupr1	Up
Gm17662	-1.4534	0.741955	-5.1123	1.17303e-05	0.00073962	0.0462562	Gm17662	Down
Fxyd5	1.20962	2.96123	5.11183	1.1747e-05	0.00073962	0.0448354	Fxyd5	Up
Tmem98	1.38534	3.38323	5.10606	1.19529e-05	0.000746938	0.0275478	Tmem98	Up
Hrg	-1.44093	1.15776	-5.08715	1.26535e-05	0.000778342	-0.0291077	Hrg	Down
Csf3r	1.04832	1.33861	5.08488	1.27404e-05	0.000781464	-0.0359146	Csf3r	Up
Itgb4	1.1036	1.65037	5.08435	1.27609e-05	0.000781615	-0.0375165	Itgb4	Up
A4gnt	-1.38982	1.87942	-5.06786	1.34105e-05	0.0008088	-0.0868931	A4gnt	Down
Col16a1	1.24954	2.69181	5.0655	1.35058e-05	0.000811156	-0.0939372	Col16a1	Up
S100a6	3.09604	6.19716	5.0583	1.3802e-05	0.000819258	-0.115505	S100a6	Up
Shisa4	1.42147	3.48805	5.04899	1.4194e-05	0.000836225	-0.143347	Shisa4	Up
Lbp	1.47178	2.698	5.03991	1.45875e-05	0.000854072	-0.170535	Lbp	Up
Pvr	1.00457	3.2178	5.03972	1.45956e-05	0.000854072	-0.171089	Pvr	Up
Actn1	1.63938	4.78212	5.03923	1.4617e-05	0.000854167	-0.172543	Actn1	Up
Cebpd	1.71616	5.1929	5.03418	1.48409e-05	0.000863747	-0.187651	Cebpd	Up
Slc16a7	-1.19593	3.82518	-5.03287	1.48996e-05	0.000864697	-0.191575	Slc16a7	Down
Fkbp10	1.58124	2.50707	5.02877	1.50844e-05	0.000870628	-0.203826	Fkbp10	Up
Fstl1	1.69443	4.39791	5.02737	1.51483e-05	0.000872249	-0.208032	Fstl1	Up
Tmem43	1.04062	4.07525	5.02382	1.53109e-05	0.000879269	-0.218641	Tmem43	Up
Panx1	1.11008	1.35273	5.02185	1.5402e-05	0.000882047	-0.224534	Panx1	Up
Pmaip1	1.2718	3.66483	5.02067	1.54568e-05	0.000882956	-0.228065	Pmaip1	Up
Cald1	1.16138	4.54337	5.00539	1.61833e-05	0.000911219	-0.27371	Cald1	Up
Cmtm3	1.50039	3.95942	5.00381	1.62607e-05	0.000914385	-0.27845	Cmtm3	Up
Srd5a2	-1.66225	2.34079	-5.00282	1.63093e-05	0.000915927	-0.281415	Srd5a2	Down
Cd44	1.94424	1.93969	5.00117	1.63902e-05	0.000919208	-0.286331	Cd44	Up
Hpd	-2.47398	3.66489	-4.99931	1.6482e-05	0.000919824	-0.291878	Hpd	Down
Ehd2	1.16499	3.41134	4.99502	1.66963e-05	0.000928018	-0.304713	Ehd2	Up
Hspg2	1.20531	3.44431	4.99434	1.67303e-05	0.000928712	-0.306732	Hspg2	Up
AA467197	1.20111	1.0753	4.99364	1.67657e-05	0.000929488	-0.308836	AA467197	Up
Adamtsl4	1.10428	1.8644	4.98323	1.72986e-05	0.000949551	-0.339919	Adamtsl4	Up
Arhgdib	1.16185	4.13468	4.97862	1.754e-05	0.00095889	-0.353682	Arhgdib	Up
Gm13889	1.22003	2.40013	4.97761	1.75933e-05	0.000960588	-0.356695	Gm13889	Up
Phlda1	1.18237	1.86688	4.97386	1.77928e-05	0.000968642	-0.367895	Phlda1	Up
Akr1d1	-1.61478	3.23063	-4.97334	1.78203e-05	0.000968642	-0.369429	Akr1d1	Down
Azgp1	-2.05026	4.79153	-4.97316	1.78304e-05	0.000968642	-0.369991	Azgp1	Down
Tagln2	1.17546	7.40481	4.97119	1.79358e-05	0.000971928	-0.375847	Tagln2	Up
Cldn1	1.7466	3.82022	4.97011	1.79943e-05	0.000972661	-0.379082	Cldn1	Up
Ctsk	1.68992	2.96018	4.96838	1.8088e-05	0.000976503	-0.384238	Ctsk	Up
Serpina1f	-1.90575	4.3737	-4.96231	1.84212e-05	0.000987245	-0.402364	Serpina1f	Down
Bcam	1.16622	6.55964	4.96091	1.84988e-05	0.000987245	-0.406538	Bcam	Up
Adam12	1.5596	1.57928	4.96049	1.85218e-05	0.000987245	-0.407773	Adam12	Up
Lhfp	1.55666	4.47403	4.95606	1.87705e-05	0.00099472	-0.421016	Lhfp	Up
Vstm4	1.43934	2.81943	4.95356	1.89117e-05	0.000999811	-0.428462	Vstm4	Up
Sh3pxd2b	1.04978	1.67102	4.94592	1.93505e-05	0.00101642	-0.451233	Sh3pxd2b	Up
Wisp1	1.01004	1.25616	4.94431	1.94448e-05	0.00101798	-0.456059	Wisp1	Up
Pcsk9	1.03622	1.88277	4.93853	1.97849e-05	0.00102955	-0.473274	Pcsk9	Up
Birc3	1.17132	3.1222	4.92827	2.04042e-05	0.00105796	-0.503871	Birc3	Up
Lcn2	4.7592	5.36953	4.91328	2.13431e-05	0.00109094	-0.548518	Lcn2	Up
Wfdc2	1.41251	7.28277	4.90761	2.17098e-05	0.00110427	-0.565424	Wfdc2	Up
Oxct1	-1.1324	8.01412	-4.90641	2.1788e-05	0.00110466	-0.568992	Oxct1	Down
Lix1l	1.07832	2.61545	4.87666	2.38221e-05	0.001164	-0.65754	Lix1l	Up
Pank1	-1.31517	6.27058	-4.86828	2.44277e-05	0.00118469	-0.682438	Pank1	Down
Ssbp4	1.04953	5.08558	4.86284	2.48296e-05	0.00119566	-0.698624	Ssbp4	Up
Cmah	-1.06626	2.31596	-4.85874	2.51368e-05	0.00120543	-0.710819	Cmah	Down
Clec4d	1.25384	1.11072	4.85782	2.5206e-05	0.00120543	-0.713546	Clec4d	Up
Arpc1b	1.47164	5.24483	4.85703	2.52657e-05	0.00120543	-0.715889	Arpc1b	Up
Plekho1	1.25869	3.72017	4.85655	2.5302e-05	0.00120543	-0.717312	Plekho1	Up
Sprr2g	2.62436	2.22269	4.85651	2.53056e-05	0.00120543	-0.717454	Sprr2g	Up
Islr	1.25984	2.72876	4.85643	2.53111e-05	0.00120543	-0.717671	Islr	Up
Gpr153	1.28773	2.01537	4.85551	2.53812e-05	0.00120728	-0.720411	Gpr153	Up
Mmp9	1.19397	1.14988	4.85375	2.55152e-05	0.00120982	-0.725633	Mmp9	Up
Klf4	1.42174	3.53203	4.85289	2.55814e-05	0.00121132	-0.728203	Klf4	Up
Olfml3	1.00484	2.7116	4.85051	2.57645e-05	0.00121631	-0.735276	Olfml3	Up
Bcat1	-1.08786	2.308	-4.84846	2.59229e-05	0.00122103	-0.741353	Bcat1	Down
Fndc4	1.06407	1.87203	4.84813	2.59493e-05	0.00122103	-0.742361	Fndc4	Up
Adam8	1.68998	1.582	4.84547	2.6157e-05	0.00122545	-0.750264	Adam8	Up
Plp2	1.65819	4.67625	4.84498	2.61953e-05	0.00122545	-0.751714	Plp2	Up
Gm3788	1.71204	1.9912	4.84475	2.62133e-05	0.00122545	-0.752398	Gm3788	Up
Acta2	1.80354	5.44124	4.84261	2.63821e-05	0.00123179	-0.75876	Acta2	Up
Loxl3	1.05109	1.39821	4.84031	2.65638e-05	0.00123516	-0.765564	Loxl3	Up
Dmgdh	-1.3572	4.74323	-4.83292	2.71587e-05	0.00125607	-0.787522	Dmgdh	Down
Tpm4	1.50117	6.22681	4.82969	2.74228e-05	0.00126355	-0.797115	Tpm4	Up
Ndn	1.08296	1.99879	4.82545	2.77729e-05	0.00127157	-0.80969	Ndn	Up
Upp2	-1.66719	2.94248	-4.81933	2.82869e-05	0.0012897	-0.827864	Upp2	Down
Prss22	1.62137	1.29115	4.81091	2.90094e-05	0.00129995	-0.85286	Prss22	Up
Mxra7	1.36971	3.49185	4.80717	2.93356e-05	0.00130779	-0.863939	Mxra7	Up
Crlf1	3.09991	2.63415	4.80636	2.94071e-05	0.00130898	-0.866351	Crlf1	Up
Lmnb1	1.14284	2.70899	4.80344	2.96653e-05	0.00131705	-0.875015	Lmnb1	Up
Gm29012	-1.87621	2.14612	-4.80083	2.9898e-05	0.00132331	-0.882756	Gm29012	Down
Abcc3	1.07103	1.33331	4.79825	3.01297e-05	0.00133221	-0.890406	Abcc3	Up
Plac8	1.59684	4.35318	4.79728	3.0217e-05	0.00133334	-0.893271	Plac8	Up
Smox	1.04159	3.08266	4.79311	3.0597e-05	0.00134599	-0.905653	Smox	Up
Lgals1	1.46133	7.05654	4.79106	3.07846e-05	0.00135012	-0.911708	Lgals1	Up
Cd9	1.00254	6.16967	4.78813	3.10561e-05	0.00135927	-0.920406	Cd9	Up
Mmp23	1.13357	2.8406	4.78447	3.13984e-05	0.00136648	-0.931265	Mmp23	Up
Gm1673	1.17525	1.32962	4.78429	3.14145e-05	0.00136648	-0.931775	Gm1673	Up
Tmem173	1.52627	2.55628	4.78412	3.14309e-05	0.00136648	-0.93229	Tmem173	Up
Gpc3	1.60572	4.14943	4.76257	3.35232e-05	0.00143104	-0.99612	Gpc3	Up
Ptk7	1.30963	2.7274	4.75974	3.38082e-05	0.00143894	-1.0045	Ptk7	Up
Mettl7a2	-2.58459	3.28036	-4.757	3.40861e-05	0.00144935	-1.01261	Mettl7a2	Down
Pdpn	1.06071	1.93963	4.75508	3.42819e-05	0.00145238	-1.01828	Pdpn	Up
Dpys	-1.6079	2.18354	-4.74953	3.48556e-05	0.00146052	-1.03471	Dpys	Down
Ccl9	1.93114	1.96802	4.74677	3.51449e-05	0.00147053	-1.0429	Ccl9	Up
Myof	1.88712	3.69688	4.7391	3.59596e-05	0.00149085	-1.06558	Myof	Up
F3	1.22703	4.74145	4.72641	3.73485e-05	0.00152797	-1.1031	F3	Up
Anxa5	1.02962	6.64752	4.72413	3.76033e-05	0.00153301	-1.10983	Anxa5	Up
Lrrc32	1.16702	3.58381	4.72267	3.77682e-05	0.00153642	-1.11416	Lrrc32	Up
Fbln2	1.28016	1.78588	4.701	4.0292e-05	0.00160733	-1.17816	Fbln2	Up
Il3ra	1.14291	2.20041	4.70051	4.0351e-05	0.0016082	-1.17961	Il3ra	Up
C1qtnf6	1.79233	2.52447	4.69883	4.05541e-05	0.00161332	-1.18458	C1qtnf6	Up
Phlda3	1.42218	3.54226	4.69256	4.13199e-05	0.00163926	-1.20309	Phlda3	Up
Tmem45a	1.29214	1.82549	4.67544	4.3484e-05	0.00170016	-1.25358	Tmem45a	Up
Lipo1	-1.4293	3.57751	-4.67209	4.39212e-05	0.00171107	-1.26347	Lipo1	Down
Slc34a2	1.76844	2.19726	4.6674	4.45388e-05	0.00172874	-1.27728	Slc34a2	Up
Gadd45a	1.34006	4.60926	4.66713	4.45749e-05	0.00172874	-1.27808	Gadd45a	Up
Sprr2f	2.79486	2.14789	4.66644	4.46671e-05	0.00172922	-1.28012	Sprr2f	Up
Mxra8	1.47424	4.37378	4.6575	4.58729e-05	0.00176484	-1.30646	Mxra8	Up
Cyp7b1	-2.9492	4.82055	-4.65042	4.68512e-05	0.0017945	-1.32732	Cyp7b1	Down
F2r	1.54158	5.54115	4.63269	4.93912e-05	0.00185575	-1.37951	F2r	Up
Col5a2	1.31381	3.40033	4.63267	4.93945e-05	0.00185575	-1.37957	Col5a2	Up
Ctgf	1.15888	6.00759	4.62882	4.99644e-05	0.00187146	-1.39091	Ctgf	Up
Alms1-ps2	-1.16468	1.3435	-4.62266	5.0889e-05	0.00189543	-1.40903	Alms1-ps2	Down
Bmp1	1.57102	2.9785	4.6207	5.11856e-05	0.00190156	-1.41477	Bmp1	Up
Stab1	1.07557	3.14172	4.61943	5.13807e-05	0.0019039	-1.41853	Stab1	Up
Cdh11	1.61158	2.68407	4.61246	5.24573e-05	0.00193551	-1.43902	Cdh11	Up
Fam107a	-1.56666	3.51803	-4.60415	5.37705e-05	0.00196056	-1.46345	Fam107a	Down
Pycard	1.12253	3.45562	4.60386	5.38164e-05	0.00196056	-1.46429	Pycard	Up
C1qtnf3	-1.65688	5.05111	-4.60358	5.38618e-05	0.00196056	-1.46512	C1qtnf3	Down
Dusp5	1.6169	2.53096	4.59945	5.45268e-05	0.00197149	-1.47724	Dusp5	Up
Capg	1.9801	5.03486	4.59498	5.52557e-05	0.00198787	-1.49036	Capg	Up
Serping1	1.48858	6.10917	4.59142	5.58453e-05	0.00200242	-1.50084	Serping1	Up
F13b	-1.06738	5.22986	-4.58436	5.70281e-05	0.00202968	-1.52154	F13b	Down
Chrnb1	1.60882	2.94909	4.57943	5.78705e-05	0.00205291	-1.53602	Chrnb1	Up
Ctxn1	1.66117	2.55976	4.57353	5.88944e-05	0.00206974	-1.55334	Ctxn1	Up
Alox5ap	1.52803	3.41997	4.57118	5.93065e-05	0.002077	-1.56023	Alox5ap	Up
Gjb3	1.09057	1.01075	4.57099	5.93398e-05	0.002077	-1.56078	Gjb3	Up
Btg2	1.99409	4.73	4.56035	6.12451e-05	0.00211055	-1.59198	Btg2	Up
Mvp	1.13665	5.07573	4.55978	6.13502e-05	0.00211055	-1.59367	Mvp	Up
Serpina3n	2.54508	2.61955	4.55859	6.15669e-05	0.00211464	-1.59715	Serpina3n	Up
Cd248	1.09779	2.43691	4.54927	6.3293e-05	0.0021585	-1.62444	Cd248	Up
Tubb5	1.55531	4.30739	4.5421	6.46553e-05	0.00219082	-1.64546	Tubb5	Up
Crip1	1.19337	4.72107	4.53737	6.55691e-05	0.00221516	-1.65931	Crip1	Up
Slc10a5	-1.03904	3.231	-4.53362	6.63024e-05	0.00223295	-1.67028	Slc10a5	Down
Oit1	1.31602	1.4633	4.53228	6.65665e-05	0.0022393	-1.6742	Oit1	Up
Lgi2	1.67731	1.37297	4.53124	6.67733e-05	0.00224357	-1.67727	Lgi2	Up
Slc2a5	-1.47285	4.00946	-4.52887	6.72434e-05	0.00225586	-1.68419	Slc2a5	Down
Tuba1b	1.18454	6.0279	4.52856	6.73045e-05	0.00225616	-1.68508	Tuba1b	Up
Nlgn2	1.02505	1.90567	4.52153	6.87241e-05	0.00229663	-1.70568	Nlgn2	Up
Bdh1	-1.36014	5.05653	-4.52072	6.88892e-05	0.00229969	-1.70804	Bdh1	Down
Kcnt1	-1.25647	1.118	-4.50913	7.12956e-05	0.00235526	-1.74191	Kcnt1	Down
Rgs16	1.35158	1.1755	4.50691	7.17664e-05	0.00236539	-1.7484	Rgs16	Up
Car13	1.10052	1.93722	4.50647	7.18609e-05	0.0023667	-1.7497	Car13	Up
Cxcl10	1.42217	3.26539	4.50127	7.29771e-05	0.00238891	-1.7649	Cxcl10	Up
Slc25a24	1.51072	1.86648	4.49956	7.3347e-05	0.00239421	-1.76989	Slc25a24	Up
Havcr1	4.98731	4.49019	4.49802	7.36823e-05	0.00240109	-1.77438	Havcr1	Up
Mgp	2.15179	8.25993	4.49753	7.379e-05	0.00240129	-1.77582	Mgp	Up
Thbs2	1.33871	1.8171	4.49458	7.44373e-05	0.00241296	-1.78444	Thbs2	Up
Krt5	1.27222	1.46548	4.48278	7.70832e-05	0.00246062	-1.81887	Krt5	Up
Ccl6	2.08821	3.25914	4.47737	7.83288e-05	0.00248908	-1.83467	Ccl6	Up
Pdgfra	1.30751	3.34953	4.47474	7.89414e-05	0.00250327	-1.84235	Pdgfra	Up
Ptrh1	1.38886	3.04199	4.47461	7.89703e-05	0.00250327	-1.84272	Ptrh1	Up
Rcn1	1.27411	3.3277	4.47416	7.90755e-05	0.00250327	-1.84403	Rcn1	Up
Bhmt2	-1.04124	5.17427	-4.45974	8.25216e-05	0.00257281	-1.88607	Bhmt2	Down
Steap1	1.63689	3.44859	4.45676	8.32537e-05	0.00259189	-1.89477	Steap1	Up
S1pr2	1.10923	1.98798	4.44892	8.52057e-05	0.00263433	-1.91761	S1pr2	Up
Ppl	1.45937	2.35126	4.4486	8.52869e-05	0.00263433	-1.91855	Ppl	Up
Fcamr	-1.88615	2.80963	-4.43924	8.76788e-05	0.00268592	-1.94579	Fcamr	Down
Dpysl3	1.74658	2.76996	4.43712	8.82284e-05	0.0026963	-1.95195	Dpysl3	Up
Trim59	1.12162	1.41016	4.43058	8.99495e-05	0.00272387	-1.97098	Trim59	Up
Osmr	1.23592	2.66428	4.42829	9.05604e-05	0.00273807	-1.97765	Osmr	Up
Tpm2	1.31273	3.4913	4.42714	9.08701e-05	0.00274215	-1.98101	Tpm2	Up
Smpdl3b	1.8636	2.06512	4.42549	9.13127e-05	0.00275049	-1.98579	Smpdl3b	Up
Scn1b	1.17044	3.8838	4.42454	9.15706e-05	0.00275176	-1.98857	Scn1b	Up
Efemp1	1.00201	3.95335	4.41256	9.48658e-05	0.00282332	-2.02338	Efemp1	Up
Cyp2b10	-1.04893	0.810178	-4.40961	9.56964e-05	0.00283578	-2.03197	Cyp2b10	Down
Napsa	-1.33484	9.01154	-4.40955	9.57127e-05	0.00283578	-2.03213	Napsa	Down
Ccdc80	1.88234	2.56524	4.40825	9.60814e-05	0.00283801	-2.03592	Ccdc80	Up
Dact3	1.03979	1.78109	4.4051	9.69767e-05	0.00285276	-2.04505	Dact3	Up
Spp1	2.85676	10.9394	4.39952	9.85884e-05	0.00289427	-2.06128	Spp1	Up
Acsm2	-1.03826	9.03321	-4.39248	0.000100654	0.0029271	-2.08169	Acsm2	Down
Hmgcs2	-2.01145	4.44932	-4.3919	0.000100827	0.00293016	-2.08338	Hmgcs2	Down
Smoc2	1.99187	3.80581	4.39109	0.00010107	0.0029342	-2.08574	Smoc2	Up
Rras	1.1686	5.33165	4.39091	0.000101124	0.0029342	-2.08627	Rras	Up
Phgdh	1.08492	4.0389	4.38672	0.000102379	0.00295813	-2.09841	Phgdh	Up
Gm25682	-2.04831	2.20244	-4.38379	0.000103266	0.0029691	-2.1069	Gm25682	Down
Mpv17l	-1.30112	6.86928	-4.37526	0.000105896	0.00303003	-2.13164	Mpv17l	Down
Lgals3bp	1.06306	5.67173	4.3751	0.000105946	0.00303003	-2.13211	Lgals3bp	Up
Mep1a	-1.13355	8.74179	-4.36994	0.000107569	0.00306163	-2.14707	Mep1a	Down
Cygb	1.61514	3.40079	4.35957	0.000110906	0.00312233	-2.17712	Cygb	Up
Maff	1.97315	3.67556	4.35358	0.000112878	0.00315821	-2.19446	Maff	Up
Serpinb6b	1.14304	3.12962	4.34655	0.000115237	0.00320258	-2.2148	Serpinb6b	Up
S100a11	1.34246	8.16756	4.34271	0.000116547	0.0032286	-2.22592	S100a11	Up
Foxj1	1.42634	1.22136	4.34203	0.000116778	0.00323086	-2.22786	Foxj1	Up
Itgam	1.76897	2.00997	4.33682	0.000118583	0.00326682	-2.24294	Itgam	Up
Il34	1.02626	4.88287	4.33548	0.000119052	0.00327701	-2.24683	Il34	Up
Acsm3	-2.31121	6.205	-4.33212	0.000120232	0.00330107	-2.25652	Acsm3	Down
Gxylt2	1.38255	1.18302	4.33004	0.000120971	0.00331506	-2.26255	Gxylt2	Up
Bag2	1.01815	4.01523	4.31602	0.000126059	0.00341766	-2.30304	Bag2	Up
Mmp2	2.07194	2.67353	4.31545	0.000126271	0.00341913	-2.3047	Mmp2	Up
Lxn	1.19917	2.59663	4.31481	0.000126508	0.00342136	-2.30654	Lxn	Up
Egr1	3.14581	3.80603	4.30743	0.000129278	0.00347152	-2.32782	Egr1	Up
Adhfe1	-1.04157	6.01535	-4.30468	0.000130327	0.00348545	-2.33576	Adhfe1	Down
Slc11a1	1.20505	1.99808	4.29564	0.000133831	0.00355473	-2.36184	Slc11a1	Up
Macrod2	-1.36226	4.39495	-4.28679	0.000137352	0.00360625	-2.38734	Macrod2	Down
Slc22a19	-2.21136	3.48369	-4.2797	0.000140241	0.00365768	-2.40779	Slc22a19	Down
Aspg	-1.09508	3.74429	-4.27881	0.000140607	0.0036606	-2.41035	Aspg	Down
Il1rn	1.30347	1.0617	4.27755	0.000141125	0.0036685	-2.41396	Il1rn	Up
Slc22a30	-1.79272	5.03028	-4.27753	0.000141134	0.0036685	-2.41402	Slc22a30	Down
Spns2	1.40414	5.40334	4.27681	0.000141433	0.00367103	-2.4161	Spns2	Up
Gm14257	-1.04288	2.07991	-4.27661	0.000141517	0.00367103	-2.41668	Gm14257	Down
Dusp14	1.25346	3.994	4.27605	0.000141747	0.00367151	-2.41828	Dusp14	Up
Cpxm1	1.93075	2.82506	4.26261	0.000147442	0.00377269	-2.45696	Cpxm1	Up
Fat1	1.02778	3.18446	4.26115	0.000148077	0.00377998	-2.46118	Fat1	Up
Msr1	1.14711	1.05423	4.26087	0.000148195	0.00378075	-2.46196	Msr1	Up
Itpripl2	1.00165	2.76391	4.25993	0.000148603	0.0037867	-2.46466	Itpripl2	Up
Tyrobp	1.75221	4.48351	4.25206	0.000152071	0.00385169	-2.48731	Tyrobp	Up
Plk2	1.14393	3.38481	4.23606	0.000159362	0.00398571	-2.53327	Plk2	Up
S100a4	1.27563	3.1101	4.23515	0.000159785	0.00399398	-2.53587	S100a4	Up
C3	3.20584	4.65984	4.22914	0.000162619	0.00404379	-2.55312	C3	Up
Dusp8	1.50081	2.2624	4.22781	0.000163251	0.00404926	-2.55692	Dusp8	Up
Htra3	1.4048	1.38454	4.22387	0.000165145	0.00408546	-2.56824	Htra3	Up
Sulf1	1.07518	1.63785	4.22004	0.000167003	0.00412197	-2.57921	Sulf1	Up
Acsm5	-1.00527	5.00556	-4.21853	0.000167743	0.00413788	-2.58355	Acsm5	Down
Flnc	1.29545	1.09672	4.216	0.000168987	0.00416145	-2.5908	Flnc	Up
Cyp2d9	-3.04808	5.52873	-4.21271	0.000170622	0.00419454	-2.60024	Cyp2d9	Down
Ccdc109b	1.10442	1.53628	4.21108	0.000171432	0.00420729	-2.60489	Ccdc109b	Up
Ier2	1.93927	4.71358	4.19766	0.000178284	0.00431492	-2.64332	Ier2	Up
Itgb2	1.38538	2.56574	4.19752	0.000178357	0.00431492	-2.64373	Itgb2	Up
Il33	1.18805	3.10319	4.197	0.000178631	0.00431492	-2.64523	Il33	Up
Krt15	1.30198	1.79949	4.19655	0.000178867	0.00431492	-2.64652	Krt15	Up
Cstb	1.02578	7.43177	4.19646	0.000178911	0.00431492	-2.64677	Cstb	Up
D630029K05Rik	-1.75783	5.28613	-4.18735	0.000183733	0.00438747	-2.67284	D630029K05Rik	Down
Rasd1	1.39975	3.03694	4.18732	0.000183746	0.00438747	-2.67291	Rasd1	Up
Golm1	1.49243	3.18974	4.18093	0.000187205	0.00443238	-2.69119	Golm1	Up
Trib1	1.25204	3.97068	4.17881	0.000188366	0.0044511	-2.69725	Trib1	Up
Serpine2	1.40055	3.77408	4.17682	0.000189464	0.00447215	-2.70294	Serpine2	Up
Mfap2	1.65429	2.64982	4.17486	0.000190546	0.00449034	-2.70852	Mfap2	Up
Gpx6	-1.41569	4.34281	-4.17067	0.000192888	0.00453319	-2.7205	Gpx6	Down
Colec12	1.19122	3.49621	4.1682	0.000194283	0.00455061	-2.72756	Colec12	Up
Mep1b	-3.05566	4.41314	-4.14995	0.000204888	0.0047149	-2.77963	Mep1b	Down
Hsd17b2	-1.07673	3.16042	-4.14714	0.00020657	0.00474892	-2.78764	Hsd17b2	Down
Gm15848	-1.59568	3.05022	-4.14589	0.000207326	0.0047587	-2.79121	Gm15848	Down
Wnt4	1.29569	1.39362	4.14422	0.000208334	0.00477478	-2.79597	Wnt4	Up
Slc5a8	-1.48312	5.20236	-4.14115	0.000210204	0.00479171	-2.80472	Slc5a8	Down
Agps	-1.24028	5.15336	-4.13812	0.000212068	0.00482402	-2.81336	Agps	Down
Cd276	1.17445	1.09684	4.12624	0.000219523	0.00495852	-2.84719	Cd276	Up
Aqp4	-1.15625	2.18107	-4.12482	0.000220432	0.00497242	-2.85124	Aqp4	Down
C7	1.23192	3.08947	4.1207	0.000223083	0.00501652	-2.86294	C7	Up
Ncf4	1.08135	1.53665	4.118	0.000224839	0.00503211	-2.87062	Ncf4	Up
Col12a1	1.94062	2.3119	4.11754	0.00022514	0.00503211	-2.87193	Col12a1	Up
Ddah2	1.00025	3.84507	4.10824	0.000231305	0.00514259	-2.89837	Ddah2	Up
Tnfsf13b	1.2776	2.02363	4.08882	0.000244714	0.00534183	-2.9535	Tnfsf13b	Up
Lpl	-1.15001	7.0591	-4.08751	0.000245649	0.00535281	-2.95723	Lpl	Down
Pdgfb	1.04859	4.23863	4.08166	0.000249852	0.00541842	-2.97383	Pdgfb	Up
2200002D01Rik	1.20865	3.28965	4.07855	0.000252111	0.0054418	-2.98263	2200002D01Rik	Up
Ncf1	1.26712	1.62122	4.07366	0.000255712	0.00549043	-2.9965	Ncf1	Up
Dcn	1.02021	5.06321	4.05896	0.000266832	0.00565602	-3.03812	Dcn	Up
Gpx7	1.33966	1.87242	4.05804	0.000267544	0.0056574	-3.04072	Gpx7	Up
Fermt3	1.09016	2.21015	4.0499	0.000273918	0.00577806	-3.06374	Fermt3	Up
Mfap4	1.56926	1.92699	4.04242	0.000279914	0.00584467	-3.0849	Mfap4	Up
Cdh6	1.03387	1.38826	4.04225	0.000280049	0.00584467	-3.08537	Cdh6	Up
Hsd17b11	-1.05685	6.98117	-4.04162	0.000280564	0.00585261	-3.08717	Hsd17b11	Down
Tsc22d1	1.04724	7.42212	4.0386	0.000283024	0.00587908	-3.09569	Tsc22d1	Up
Scx	1.11539	2.37512	4.02461	0.000294696	0.00602817	-3.13518	Scx	Up
Il1r2	1.36656	1.28959	4.02255	0.000296452	0.00605548	-3.14098	Il1r2	Up
Mt2	1.91799	7.91335	4.01231	0.000305353	0.00618183	-3.16987	Mt2	Up
Ccr1	1.2675	1.29422	4.00988	0.000307502	0.006205	-3.17672	Ccr1	Up
C1ra	1.01433	3.28809	4.008	0.000309173	0.0062242	-3.18201	C1ra	Up
Cenpa	1.38458	2.16241	4.00665	0.000310377	0.00623972	-3.18581	Cenpa	Up
Serpina1d	-2.90683	4.09125	-4.00134	0.000315163	0.00630661	-3.20075	Serpina1d	Down
Ppp1r14b	1.04265	5.933	3.99405	0.000321861	0.00639332	-3.22128	Ppp1r14b	Up
Nfkbie	1.0743	2.38401	3.9884	0.000327147	0.00646859	-3.23717	Nfkbie	Up
Cxcl17	1.45476	1.15816	3.98675	0.000328707	0.00648417	-3.24182	Cxcl17	Up
Dkk3	1.1678	3.47869	3.9846	0.000330743	0.00650994	-3.24784	Dkk3	Up
3110045C21Rik	-1.04871	2.39338	-3.98299	0.000332284	0.00653135	-3.25238	3110045C21Rik	Down
Lox	1.73064	2.44885	3.97938	0.00033575	0.00658746	-3.2625	Lox	Up
Cks1b	1.43171	2.97899	3.97408	0.000340919	0.00665569	-3.27741	Cks1b	Up
Abca13	-1.37026	2.51983	-3.97356	0.000341423	0.00665694	-3.27885	Abca13	Down
Vcam1	2.03052	3.76483	3.96486	0.000350077	0.00677938	-3.30327	Vcam1	Up
S100a10	1.15664	7.57502	3.95887	0.000356161	0.0068737	-3.32008	S100a10	Up
Ifi27l2a	1.38969	4.23566	3.95699	0.000358098	0.00688908	-3.32537	Ifi27l2a	Up
AB124611	1.11155	1.59528	3.95656	0.00035854	0.00689388	-3.32657	AB124611	Up
Slc22a13	-2.0554	4.0894	-3.95039	0.00036495	0.00698297	-3.34385	Slc22a13	Down
Lsp1	1.07988	2.37241	3.94996	0.000365405	0.00698859	-3.34506	Lsp1	Up
Serpina1a	-1.30628	3.25316	-3.94684	0.000368696	0.00703288	-3.35381	Serpina1a	Down
Tlr2	1.26958	2.13612	3.94666	0.000368881	0.0070333	-3.3543	Tlr2	Up
Gcnt1	-1.04854	6.31424	-3.93181	0.000384956	0.00723139	-3.39588	Gcnt1	Down
Slco1a1	-2.58058	5.31438	-3.92534	0.000392164	0.00733175	-3.41395	Slco1a1	Down
Incenp	1.02956	2.03853	3.92097	0.000397108	0.00737328	-3.42616	Incenp	Up
Dcdc2a	1.32281	2.21314	3.92097	0.000397113	0.00737328	-3.42618	Dcdc2a	Up
Mmp7	1.83525	1.45402	3.91214	0.000407287	0.00750737	-3.45082	Mmp7	Up
Serpinb6a	1.24342	4.53882	3.90945	0.000410441	0.00754301	-3.45834	Serpinb6a	Up
Lig1	1.10461	2.34463	3.90141	0.00042	0.00766978	-3.48076	Lig1	Up
Dnase1	-2.26186	6.45547	-3.90125	0.000420193	0.00767007	-3.48121	Dnase1	Down
Pros1	1.11423	3.85766	3.88958	0.000434466	0.00783797	-3.51373	Pros1	Up
Pm20d1	-1.09018	3.30024	-3.88906	0.000435103	0.0078462	-3.51516	Pm20d1	Down
Atf3	3.16527	3.50859	3.88774	0.000436754	0.0078694	-3.51885	Atf3	Up
Pigr	-1.49598	4.86077	-3.8855	0.000439559	0.00790019	-3.52508	Pigr	Down
Hcls1	1.05447	2.87427	3.88533	0.000439775	0.00790078	-3.52556	Hcls1	Up
Akr1c18	-2.0851	2.87712	-3.88034	0.000446099	0.00797464	-3.53946	Akr1c18	Down
Anxa3	1.90547	4.68862	3.87913	0.000447635	0.00798559	-3.5428	Anxa3	Up
S100a8	1.69912	3.28753	3.87859	0.000448338	0.00799154	-3.54433	S100a8	Up
C1s1	1.14324	3.32323	3.8754	0.000452432	0.00804132	-3.55318	C1s1	Up
Lum	1.09261	1.66224	3.85842	0.000474916	0.00831816	-3.60037	Lum	Up
Laptm5	1.2136	2.5842	3.85603	0.000478163	0.00836399	-3.607	Laptm5	Up
Ugt3a2	-1.17418	8.68905	-3.85479	0.000479863	0.00837641	-3.61045	Ugt3a2	Down
Mcm3	1.12761	2.36639	3.8415	0.000498394	0.00861393	-3.6473	Mcm3	Up
Spi1	1.22769	2.48368	3.83754	0.000504049	0.00867354	-3.65827	Spi1	Up
Fosl1	1.5568	1.87459	3.83665	0.000505329	0.00869209	-3.66074	Fosl1	Up
Sytl2	1.46028	3.28366	3.83048	0.000514287	0.00880417	-3.67782	Sytl2	Up
Lpcat2	1.06807	1.41091	3.82199	0.000526876	0.00893128	-3.70133	Lpcat2	Up
Ms4a6d	1.66453	1.8929	3.81241	0.000541428	0.0090976	-3.7278	Ms4a6d	Up
Gm853	-1.62191	3.14343	-3.80426	0.000554118	0.00924449	-3.75031	Gm853	Down
Rgs19	1.07612	2.3644	3.79522	0.000568527	0.00941947	-3.77525	Rgs19	Up
Fcer1g	1.47471	4.26525	3.79259	0.000572786	0.00946706	-3.7825	Fcer1g	Up
Cep85	1.15421	5.64439	3.78388	0.000587118	0.00964111	-3.80649	Cep85	Up
Postn	1.39042	1.59994	3.77206	0.000607138	0.00986314	-3.83904	Postn	Up
Foxm1	1.10007	1.26441	3.76691	0.00061605	0.00995511	-3.85318	Foxm1	Up
Cfp	1.41711	2.43655	3.75184	0.000642906	0.0102398	-3.89458	Cfp	Up
Ugt3a1	-1.69941	5.58987	-3.74929	0.000647561	0.0102912	-3.90158	Ugt3a1	Down
Nrg1	1.04394	2.86695	3.74641	0.000652865	0.0103565	-3.9095	Nrg1	Up
Pzp	-1.74968	3.59946	-3.74141	0.000662161	0.0104679	-3.92321	Pzp	Down
Gpnmb	1.58739	1.36417	3.73719	0.000670096	0.0105649	-3.93476	Gpnmb	Up
Gm15347	-1.25422	2.81443	-3.72722	0.000689236	0.0107949	-3.96206	Gm15347	Down
Gadd45b	1.3225	3.32387	3.72002	0.000703384	0.010953	-3.98176	Gadd45b	Up
Csad	-1.37339	6.47691	-3.7197	0.000704019	0.010958	-3.98263	Csad	Down
Thy1	1.85907	2.37588	3.71607	0.000711272	0.0110188	-3.99257	Thy1	Up
Gm15638	-1.05494	2.30828	-3.71222	0.000719036	0.0110873	-4.00309	Gm15638	Down
Racgap1	1.19524	1.50153	3.70937	0.000724833	0.0111624	-4.01087	Racgap1	Up
Ido2	-1.01424	1.53205	-3.706	0.000731759	0.011233	-4.02008	Ido2	Down
Cyp51	-1.19062	5.12236	-3.70555	0.00073268	0.0112352	-4.0213	Cyp51	Down
Lrrc25	1.15627	1.87047	3.68806	0.000769665	0.0115979	-4.069	Lrrc25	Up
Eif4ebp1	1.24401	4.93826	3.68365	0.000779266	0.0117006	-4.081	Eif4ebp1	Up
Lyz2	2.86952	6.04064	3.68194	0.000783035	0.0117287	-4.08567	Lyz2	Up
Dpt	1.29631	2.32238	3.68082	0.000785492	0.0117495	-4.0887	Dpt	Up
Serpinf1	1.18759	1.76711	3.67374	0.000801287	0.0119178	-4.10797	Serpinf1	Up
Cyp1b1	1.11608	3.64187	3.66719	0.000816179	0.0120691	-4.1258	Cyp1b1	Up
Cyp2j11	-1.22268	6.00118	-3.65702	0.000839797	0.0123228	-4.1534	Cyp2j11	Down
Ltbp2	1.37284	1.10455	3.65523	0.000844043	0.0123641	-4.15828	Ltbp2	Up
Slfn2	1.09375	3.15724	3.65219	0.000851259	0.0124446	-4.16651	Slfn2	Up
S100a9	1.48007	3.31547	3.6508	0.000854596	0.0124765	-4.17029	S100a9	Up
Apob	-1.06334	3.74248	-3.6382	0.000885307	0.0127806	-4.20444	Apob	Down
Marcks	1.27687	3.843	3.63203	0.000900726	0.0129102	-4.22113	Marcks	Up
Serpina10	2.14833	1.94932	3.62997	0.000905943	0.0129592	-4.22671	Serpina10	Up
Ms4a4a	1.65303	1.49698	3.62597	0.000916133	0.0130575	-4.23752	Ms4a4a	Up
Jund	1.22625	6.14629	3.62305	0.000923642	0.0131328	-4.24541	Jund	Up
Snai1	1.03253	1.89681	3.62047	0.000930338	0.0132036	-4.25239	Snai1	Up
Cdk1	1.60337	1.80149	3.61054	0.000956526	0.0134689	-4.27921	Cdk1	Up
Spon1	1.37707	3.38161	3.60898	0.000960686	0.0135027	-4.28341	Spon1	Up
Gem	1.19346	2.96892	3.59587	0.00099651	0.0138359	-4.31877	Gem	Up
Rnf24	-1.28545	2.91889	-3.58651	0.00102285	0.0140909	-4.34396	Rnf24	Down
Psca	1.02612	2.68967	3.5716	0.00106622	0.0145585	-4.38404	Psca	Up
Cd53	1.19004	2.56748	3.56802	0.00107691	0.0146584	-4.39365	Cd53	Up
Uroc1	-1.26657	2.71394	-3.55862	0.00110543	0.0149288	-4.41887	Uroc1	Down
Top2a	1.50643	1.79157	3.55796	0.00110745	0.0149447	-4.42063	Top2a	Up
Selplg	1.05368	2.11411	3.55637	0.00111236	0.014971	-4.4249	Selplg	Up
Hmga1	1.08427	3.18771	3.55311	0.00112247	0.0150684	-4.43362	Hmga1	Up
Lbh	1.13303	4.5871	3.55305	0.00112268	0.0150684	-4.4338	Lbh	Up
Aurkb	1.42864	1.51222	3.55291	0.0011231	0.0150687	-4.43417	Aurkb	Up
Ncaph	1.17024	1.40426	3.55254	0.00112425	0.0150747	-4.43515	Ncaph	Up
Fmo5	-1.02987	4.43187	-3.55174	0.00112677	0.0150825	-4.43731	Fmo5	Down
2810417H13Rik	1.25635	1.4089	3.5499	0.00113254	0.0151296	-4.44224	2810417H13Rik	Up
Scin	1.09637	4.79793	3.54363	0.00115243	0.0153337	-4.45902	Scin	Up
Pvalb	-1.92421	2.99434	-3.5398	0.00116472	0.0154497	-4.46925	Pvalb	Down
Gm4208	-1.31573	2.01283	-3.5391	0.00116701	0.0154738	-4.47114	Gm4208	Down
Apoc2	1.50265	1.27582	3.53841	0.00116924	0.0154812	-4.47298	Apoc2	Up
Bst1	1.20533	3.16887	3.53783	0.00117112	0.0154937	-4.47453	Bst1	Up
Cdc20	1.59711	2.24257	3.53756	0.00117201	0.0154988	-4.47526	Cdc20	Up
Mfap5	1.31483	1.22893	3.53729	0.00117289	0.0155057	-4.47598	Mfap5	Up
C1qc	1.72825	4.99849	3.53682	0.0011744	0.015521	-4.47723	C1qc	Up
Coro1a	1.27168	3.88425	3.52817	0.0012029	0.0157962	-4.50033	Coro1a	Up
Rnd3	1.15927	3.24455	3.51723	0.00123992	0.0160821	-4.52953	Rnd3	Up
Hbegf	1.56655	4.52494	3.51631	0.00124306	0.0161132	-4.53197	Hbegf	Up
Eci3	-1.12696	6.29041	-3.49112	0.00133271	0.016947	-4.59901	Eci3	Down
4632428N05Rik	1.0416	2.17181	3.49052	0.00133492	0.016963	-4.60061	4632428N05Rik	Up
Trem2	1.00793	0.822494	3.48221	0.00136588	0.0172601	-4.62267	Trem2	Up
Rasl12	1.15419	2.6563	3.48168	0.0013679	0.0172631	-4.62409	Rasl12	Up
Rac2	1.12422	1.97892	3.47375	0.00139812	0.0175293	-4.64511	Rac2	Up
Il1f6	1.44556	1.09492	3.47198	0.00140497	0.0175781	-4.64981	Il1f6	Up
F13a1	1.24507	1.10722	3.4719	0.00140525	0.0175781	-4.65001	F13a1	Up
Uhrf1	1.36343	2.01103	3.4677	0.00142163	0.017715	-4.66115	Uhrf1	Up
Wfdc17	1.27034	2.65913	3.46273	0.00144119	0.0178931	-4.67429	Wfdc17	Up
Vtcn1	1.00865	1.53565	3.45517	0.00147151	0.0181548	-4.6943	Vtcn1	Up
Pdlim4	1.15132	2.06136	3.44989	0.001493	0.0183623	-4.70824	Pdlim4	Up
Igfbp2	1.57459	2.05264	3.44029	0.00153292	0.0187115	-4.73359	Igfbp2	Up
Penk	1.30685	1.67118	3.43658	0.0015486	0.0188478	-4.74337	Penk	Up
Cyp2a4	-2.19814	6.75277	-3.43516	0.00155464	0.018891	-4.7471	Cyp2a4	Down
Fndc1	1.19581	1.18139	3.41904	0.00162491	0.019475	-4.78956	Fndc1	Up
Cfi	1.40784	2.71764	3.41766	0.00163105	0.0195216	-4.79318	Cfi	Up
Rnase4	1.14386	3.26705	3.41532	0.00164156	0.0196125	-4.79934	Rnase4	Up
Fcgr3	1.61674	3.46686	3.39989	0.00171235	0.0201654	-4.83986	Fcgr3	Up
C3ar1	1.14954	1.34901	3.39761	0.00172304	0.0202636	-4.84583	C3ar1	Up
Defb29	-1.13223	5.6512	-3.39583	0.00173146	0.020335	-4.8505	Defb29	Down
RP24-81A22.2	-2.37397	3.66202	-3.38361	0.00179019	0.0208217	-4.88249	RP24-81A22.2	Down
Tpx2	1.22351	1.25832	3.37712	0.00182216	0.0211075	-4.89946	Tpx2	Up
Cbr3	1.99906	2.85272	3.37328	0.00184134	0.0212555	-4.9095	Cbr3	Up
Lmbrd2	-1.05284	3.53393	-3.3716	0.00184981	0.0213026	-4.9139	Lmbrd2	Down
Slc22a28	-1.50882	5.26062	-3.36074	0.00190534	0.0217682	-4.94223	Slc22a28	Down
C1qa	1.64156	5.50393	3.36018	0.00190824	0.0217816	-4.94369	C1qa	Up
Plk1	1.46668	1.58916	3.35749	0.00192227	0.0218868	-4.95071	Plk1	Up
Ccl12	1.57327	1.50669	3.3572	0.0019238	0.0218981	-4.95147	Ccl12	Up
Unc93b1	1.1125	4.2247	3.35462	0.00193734	0.0220041	-4.95819	Unc93b1	Up
Ace	-1.06477	5.25177	-3.35453	0.00193781	0.0220041	-4.95842	Ace	Down
C1qb	1.57064	5.45729	3.35296	0.0019461	0.0220474	-4.96251	C1qb	Up
Cpe	1.2177	6.27301	3.34888	0.00196781	0.0222062	-4.97313	Cpe	Up
Mir344d-1	-1.119	1.67765	-3.34305	0.00199921	0.0224842	-4.98829	Mir344d-1	Down
Slc7a13	-2.60817	6.80127	-3.33591	0.00203836	0.0228059	-5.00685	Slc7a13	Down
Dnajc12	-1.1134	5.09036	-3.3346	0.00204563	0.0228625	-5.01026	Dnajc12	Down
Clec4n	1.49737	1.34675	3.33228	0.0020585	0.0229541	-5.01626	Clec4n	Up
Jun	1.94273	5.32131	3.30447	0.00221957	0.0242806	-5.08832	Jun	Up
Cbs	-1.12859	5.81177	-3.30242	0.00223187	0.0243719	-5.0936	Cbs	Down
Slc9a8	-1.2477	4.82593	-3.2991	0.00225198	0.0245416	-5.10217	Slc9a8	Down
Cd36	-1.02388	6.94728	-3.29883	0.00225363	0.0245445	-5.10287	Cd36	Down
Kif22	1.16069	1.58745	3.29774	0.00226028	0.0245704	-5.10569	Kif22	Up
Fgg	2.48815	4.11711	3.29316	0.00228842	0.0247643	-5.11751	Fgg	Up
Mrc1	1.32805	1.84258	3.28556	0.00233586	0.025158	-5.13711	Mrc1	Up
Ube2c	1.54427	1.65234	3.28431	0.00234375	0.0252054	-5.14034	Ube2c	Up
Cfh	1.10401	6.04341	3.28206	0.00235799	0.0252956	-5.14612	Cfh	Up
Isoc2b	-1.10923	3.86813	-3.27915	0.00237657	0.0254255	-5.15362	Isoc2b	Down
Fcgr1	1.0782	1.36573	3.26904	0.00244221	0.0259276	-5.17963	Fcgr1	Up
Aoc1	2.25667	2.97587	3.26842	0.00244631	0.0259533	-5.18123	Aoc1	Up
Gm4956	-1.0558	2.4954	-3.26802	0.00244891	0.0259682	-5.18225	Gm4956	Down
Cyp27b1	1.70879	3.16374	3.26563	0.00246475	0.0260786	-5.1884	Cyp27b1	Up
Ctss	1.6659	5.0411	3.24118	0.0026321	0.0272427	-5.25107	Ctss	Up
Slc22a22	-1.52741	4.83092	-3.23452	0.00267955	0.0275275	-5.26811	Slc22a22	Down
Mcm5	1.0708	2.50786	3.23154	0.00270101	0.0276777	-5.27571	Mcm5	Up
Serpina3g	1.53369	2.5308	3.23068	0.00270726	0.0277121	-5.27791	Serpina3g	Up
Ccnb2	1.58369	2.01916	3.23035	0.00270965	0.0277268	-5.27875	Ccnb2	Up
Alx1	1.11769	1.39762	3.2204	0.00278281	0.0282482	-5.30414	Alx1	Up
Aurka	1.09767	1.66353	3.20694	0.0028848	0.0290256	-5.33843	Aurka	Up
Slc22a7	-2.62295	4.82888	-3.1981	0.00295368	0.0294843	-5.36089	Slc22a7	Down
Ccna2	1.33181	1.65531	3.19424	0.00298427	0.0297005	-5.3707	Ccna2	Up
Rrm2	1.64394	2.97838	3.17836	0.00311329	0.0306147	-5.41097	Rrm2	Up
Cyp2a5	-1.0131	6.3922	-3.16725	0.00320666	0.0313305	-5.43906	Cyp2a5	Down
Mt1	1.2559	8.84217	3.16535	0.00322291	0.0314318	-5.44387	Mt1	Up
Pbk	1.35181	1.65014	3.15009	0.00335611	0.0324019	-5.48235	Pbk	Up
Cyp2d12	-2.33668	4.56892	-3.14844	0.00337087	0.0325277	-5.48652	Cyp2d12	Down
Art4	1.07893	2.24945	3.13891	0.00345703	0.0331462	-5.51049	Art4	Up
Wfdc15b	-1.43485	6.44504	-3.13274	0.00351395	0.0335217	-5.52599	Wfdc15b	Down
Prc1	1.31079	1.55157	3.11225	0.0037094	0.0348946	-5.57735	Prc1	Up
Defb36	1.14081	0.958429	3.10869	0.0037444	0.0350702	-5.58626	Defb36	Up
P2ry6	1.00734	2.12538	3.10642	0.00376694	0.0352402	-5.59194	P2ry6	Up
Apoe	1.44829	7.99637	3.10155	0.00381554	0.0355594	-5.6041	Apoe	Up
Mki67	1.10442	1.2477	3.09583	0.00387347	0.0359289	-5.61838	Mki67	Up
Birc5	1.128	1.25731	3.09222	0.00391044	0.0361091	-5.62738	Birc5	Up
Ak4	-1.04346	6.42791	-3.08108	0.00402669	0.0369014	-5.65513	Ak4	Down
Kif23	1.04655	1.65422	3.07979	0.00404037	0.0369571	-5.65834	Kif23	Up
Egf	-2.02531	6.76354	-3.07976	0.00404068	0.0369571	-5.65842	Egf	Down
Tmem207	-1.26501	2.49821	-3.07439	0.00409802	0.0372901	-5.67176	Tmem207	Down
Aspdh	-1.43615	5.27529	-3.06735	0.00417446	0.0378397	-5.68925	Aspdh	Down
Gm24694	-1.10808	3.27943	-3.04567	0.0044182	0.0393444	-5.74293	Gm24694	Down
Cd52	1.40931	4.26584	3.04452	0.00443153	0.0394261	-5.74578	Cd52	Up
Ifrd1	1.08173	3.57566	3.04449	0.00443193	0.0394261	-5.74586	Ifrd1	Up
Cyth4	1.06566	2.55958	3.03054	0.00459632	0.040419	-5.78028	Cyth4	Up
AF251705	1.16917	1.99658	3.01825	0.00474585	0.0412429	-5.81052	AF251705	Up
Ckap2	1.11535	1.2069	3.00577	0.00490243	0.0422892	-5.84116	Ckap2	Up
Cndp1	-1.05454	3.70097	-2.99481	0.00504408	0.0432694	-5.86803	Cndp1	Down
Rgs10	1.00552	2.7495	2.99027	0.00510373	0.0435393	-5.87912	Rgs10	Up
Emr1	1.30264	2.33079	2.98375	0.00519078	0.0440473	-5.89507	Emr1	Up
Slpi	1.49413	1.60449	2.9786	0.00526044	0.0445284	-5.90763	Slpi	Up
Fos	2.80171	3.0095	2.97497	0.00531011	0.0448341	-5.91649	Fos	Up
Kap	-1.31017	14.4254	-2.97306	0.00533646	0.0450097	-5.92115	Kap	Down
Cdkn3	1.21614	1.31223	2.95933	0.00552917	0.0461847	-5.95456	Cdkn3	Up
Anln	1.11419	1.30474	2.95799	0.00554824	0.046279	-5.9578	Anln	Up
Arg2	1.38539	3.42702	2.94798	0.00569333	0.0471551	-5.9821	Arg2	Up
Ces1e	-1.04516	4.87058	-2.94673	0.00571169	0.0472438	-5.98513	Ces1e	Down
Amacr	-1.12024	6.4539	-2.93944	0.00581999	0.047892	-6.0028	Amacr	Down
Cp	1.33542	4.61146	2.91228	0.00624035	0.0502985	-6.06834	Cp	Up
Mir6358	1.31808	1.09017	2.90149	0.0064152	0.0513442	-6.09429	Mir6358	Up
Clec4a1	1.07379	1.58554	2.89451	0.00653066	0.0520064	-6.11103	Clec4a1	Up
Zfp36	1.20409	5.67888	2.88916	0.00662054	0.0525148	-6.12385	Zfp36	Up
Fgb	1.94439	1.73246	2.88213	0.00674047	0.0531409	-6.14069	Fgb	Up
Cxcl5	1.02298	0.769654	2.88122	0.00675609	0.0532156	-6.14286	Cxcl5	Up
Gm4477	-1.03673	2.33583	-2.87904	0.00679373	0.0534321	-6.14807	Gm4477	Down
Arg1	1.29975	1.03572	2.83154	0.00766463	0.0580661	-6.26101	Arg1	Up
9030619P08Rik	-1.35714	3.21077	-2.81493	0.00799313	0.0598871	-6.30023	9030619P08Rik	Down
Scube1	1.01612	0.985997	2.80976	0.00809814	0.0603954	-6.31242	Scube1	Up
Fcrls	1.57279	1.29202	2.8084	0.00812587	0.0605422	-6.31562	Fcrls	Up
Selenbp2	-1.00044	3.04566	-2.80225	0.00825284	0.0612981	-6.33009	Selenbp2	Down
Cdca3	1.16288	1.99344	2.79987	0.00830227	0.0615912	-6.33567	Cdca3	Up
Prok1	-1.18122	2.42545	-2.77238	0.00889553	0.0646721	-6.40004	Prok1	Down
Ccnb1	1.30825	1.48088	2.76843	0.008984	0.0651947	-6.40926	Ccnb1	Up
Vgf	1.23998	0.944428	2.76523	0.00905626	0.0656199	-6.41672	Vgf	Up
Nccrp1	-1.82326	3.58133	-2.69173	0.0108717	0.0746345	-6.58653	Nccrp1	Down
Plk3	1.47475	4.43164	2.68173	0.0111432	0.0758367	-6.60941	Plk3	Up
Saa3	1.11875	0.953259	2.68099	0.0111637	0.0759161	-6.6111	Saa3	Up
Inmt	-2.15379	8.04069	-2.66701	0.0115545	0.0778032	-6.64298	Inmt	Down
C030005K06Rik	-1.02635	2.71389	-2.66614	0.0115792	0.0778842	-6.64495	C030005K06Rik	Down
Pltp	1.01739	2.81303	2.65052	0.0120319	0.0801315	-6.68044	Pltp	Up
Nfil3	1.23709	3.28989	2.64051	0.0123304	0.0815171	-6.7031	Nfil3	Up
Hp	1.56972	2.30379	2.62139	0.0129202	0.0844479	-6.74625	Hp	Up
Csrnp1	1.2637	3.34225	2.61532	0.0131126	0.0852418	-6.7599	Csrnp1	Up
Lrg1	1.13744	3.84983	2.58956	0.0139592	0.0892558	-6.81757	Lrg1	Up
Fga	1.67046	4.84299	2.58064	0.0142642	0.0906162	-6.83747	Fga	Up
A630076J17Rik	-1.10665	2.4378	-2.56904	0.0146695	0.0923771	-6.86325	A630076J17Rik	Down
Gm11128	-1.40116	5.06331	-2.56183	0.0149268	0.0934532	-6.87924	Gm11128	Down
Saa1	1.21184	1.04257	2.55537	0.0151611	0.0945621	-6.89355	Saa1	Up
Cbr1	1.11244	5.91523	2.54762	0.0154464	0.0957084	-6.91068	Cbr1	Up
Pld4	1.13249	2.78905	2.53569	0.0158953	0.0978154	-6.93697	Pld4	Up
Cyp2e1	-1.01254	9.52807	-2.52842	0.0161747	0.0990992	-6.95296	Cyp2e1	Down
Retnlg	1.02993	1.39744	2.51892	0.0165463	0.100739	-6.97378	Retnlg	Up
Chil3	1.66697	1.36848	2.5189	0.0165472	0.100739	-6.97383	Chil3	Up
Mpeg1	1.24816	3.28375	2.49971	0.0173225	0.10427	-7.01576	Mpeg1	Up
Ccl28	-1.46285	3.17591	-2.48669	0.017867	0.106671	-7.04406	Ccl28	Down
Cx3cr1	1.06399	1.70539	2.46597	0.0187661	0.110589	-7.08891	Cx3cr1	Up
Ppp1r1b	-1.16255	3.49065	-2.46311	0.0188935	0.111188	-7.09509	Ppp1r1b	Down
Ttc36	-1.06056	8.87306	-2.4499	0.0194919	0.113781	-7.12352	Ttc36	Down
Ccl8	1.49058	1.68674	2.42463	0.0206846	0.118992	-7.17761	Ccl8	Up
Arc	1.16026	2.13409	2.41775	0.0210209	0.120255	-7.19227	Arc	Up
Ccl5	1.05967	2.13985	2.33329	0.0255701	0.138911	-7.36976	Ccl5	Up
Gsta1	1.97404	1.96557	2.32933	0.0258037	0.139846	-7.37797	Gsta1	Up
Ppp1r15a	1.07503	3.58096	2.28901	0.0282946	0.149597	-7.46097	Ppp1r15a	Up
Ly86	1.11379	2.75555	2.28215	0.0287392	0.151202	-7.47499	Ly86	Up
