# Supplementary material for: ANXA1 and ARG2 drive T cell proliferation in ischemia-reperfusion injury: integrated bulk and single-cell transcriptomic analysis
Source: Front Cell Dev Biol. 2025 Sep 4;13:1673163. doi: 10.3389/fcell.2025.1673163 (PMC12443811; doi:10.3389/fcell.2025.1673163)
Supplement: Supplementary file 3 [file Table6.xlsx]

## Sheet: cell_diff_wilcox_test
pvalue	padj	immune_cell	sig
0.000146053972200671	0.000408951122161879	Macrophage	Macrophage***
0.000146053972200671	0.000408951122161879	T follicular helper cell	T follicular helper cell***
0.000218156834985992	0.000555308307237069	Activated dendritic cell	Activated dendritic cell***
0.000460787004659281	0.00107516967753832	Activated CD4 T cell	Activated CD4 T cell***
0.000549885238755225	0.00118436820654972	Eosinophil	Eosinophil***
0.000913862359586367	0.00182772471917273	MDSC	MDSC***
0.00126052544589481	0.00235298083233698	CD56bright natural killer cell	CD56bright natural killer cell**
0.00147339247156037	0.00257843682523065	Type 17 T helper cell	Type 17 T helper cell**
0.00171685116558505	0.00282775486096362	Neutrophil	Neutrophil**
0.00266961168125861	0.00415272928195784	Gamma delta T cell	Gamma delta T cell**
0.00307560985765527	0.00430585380071737	Memory B cell	Memory B cell**
0.00307560985765527	0.00430585380071737	Type 2 T helper cell	Type 2 T helper cell**
0.0264823362857126	0.0353097817142835	Natural killer T cell	Natural killer T cell*
0.0323277455385026	0.0411444034126397	CD56dim natural killer cell	CD56dim natural killer cell*
0.0356251449917615	0.0433697417291009	Effector memory CD4 T cell	Effector memory CD4 T cell*
1.02397112146507e-05	5.73423828020438e-05	Regulatory T cell	Regulatory T cell****
2.31986818390011e-05	0.000108260515248672	Central memory CD4 T cell	Central memory CD4 T cell****
2.93170155108256e-06	2.73625478101039e-05	Mast cell	Mast cell****
4.03640068627309e-07	8.92256993807736e-06	Central memory CD8 T cell	Central memory CD8 T cell****
5.62971674664405e-06	3.94080172265084e-05	Plasmacytoid dendritic cell	Plasmacytoid dendritic cell****
6.13745346454893e-05	0.000214810871259213	Natural killer cell	Natural killer cell****
6.13745346454893e-05	0.000214810871259213	Type 1 T helper cell	Type 1 T helper cell****
6.37326424148383e-07	8.92256993807736e-06	Monocyte	Monocyte****

## Sheet: cell_cor
	cell1	cell2	Correlation	Pvalue
1	Activated CD4 T cell	Activated CD4 T cell	1	0
2	Activated dendritic cell	Activated CD4 T cell	0.739253539253539	1.91322389819952e-09
3	CD56bright natural killer cell	Activated CD4 T cell	0.492406692406692	0.0015763104229234
4	CD56dim natural killer cell	Activated CD4 T cell	-0.122523	0.628480771614884
5	Central memory CD4 T cell	Activated CD4 T cell	0.757014157014157	4.63070870631596e-09
6	Central memory CD8 T cell	Activated CD4 T cell	0.664092664092664	2.18775565680114e-06
7	Effector memory CD4 T cell	Activated CD4 T cell	0.740540540540541	3.66957321533161e-08
8	Eosinophil	Activated CD4 T cell	0.347490347490348	0.0267539094145242
9	Gamma delta T cell	Activated CD4 T cell	0.577091377091377	9.85584330416995e-05
10	Macrophage	Activated CD4 T cell	0.740540540540541	8.82713697539345e-09
11	Mast cell	Activated CD4 T cell	0.594079794079794	0.000118701576080966
12	MDSC	Activated CD4 T cell	0.752895752895753	4.62833527462526e-08
13	Memory B cell	Activated CD4 T cell	0.318918918918919	0.0561718374787571
14	Monocyte	Activated CD4 T cell	0.433462033462033	0.00730845843216455
15	Natural killer cell	Activated CD4 T cell	0.75006435006435	1.50319278010498e-07
16	Natural killer T cell	Activated CD4 T cell	0.686486486486487	1.32856825711683e-05
17	Neutrophil	Activated CD4 T cell	0.637837837837838	2.57131790271204e-07
18	Plasmacytoid dendritic cell	Activated CD4 T cell	0.702445302445303	2.61496987769553e-07
19	Regulatory T cell	Activated CD4 T cell	0.721492921492922	1.51241533105561e-07
20	T follicular helper cell	Activated CD4 T cell	0.712483912483913	3.72336869433998e-06
21	Type 1 T helper cell	Activated CD4 T cell	0.672329472329472	2.33783139638978e-06
22	Type 17 T helper cell	Activated CD4 T cell	0.334620334620335	0.0109194552523265
23	Type 2 T helper cell	Activated CD4 T cell	0.628828828828829	5.74764572290345e-05
24	Activated CD4 T cell	Activated dendritic cell	0.739253539253539	1.91322389819952e-09
25	Activated dendritic cell	Activated dendritic cell	1	0
26	CD56bright natural killer cell	Activated dendritic cell	0.63037323037323	3.20947098687964e-05
27	CD56dim natural killer cell	Activated dendritic cell	0.068983268983269	0.569686384658837
28	Central memory CD4 T cell	Activated dendritic cell	0.850965250965251	1.04097790761553e-10
29	Central memory CD8 T cell	Activated dendritic cell	0.828828828828829	6.93323509471228e-10
30	Effector memory CD4 T cell	Activated dendritic cell	0.512483912483913	0.00107192008742719
31	Eosinophil	Activated dendritic cell	0.56010296010296	0.000995453770254562
32	Gamma delta T cell	Activated dendritic cell	0.712998712998713	9.04583373291864e-08
33	Macrophage	Activated dendritic cell	0.944144144144144	1.47596472127171e-19
34	Mast cell	Activated dendritic cell	0.615958815958816	0.000101489803343897
35	MDSC	Activated dendritic cell	0.939253539253539	3.69474456247836e-18
36	Memory B cell	Activated dendritic cell	0.314543114543115	0.0473206513394508
37	Monocyte	Activated dendritic cell	0.646074646074646	2.0049433152092e-05
38	Natural killer cell	Activated dendritic cell	0.877220077220077	5.02591975765172e-14
39	Natural killer T cell	Activated dendritic cell	0.804118404118404	4.73731576405176e-10
40	Neutrophil	Activated dendritic cell	0.700643500643501	5.92922895448454e-07
41	Plasmacytoid dendritic cell	Activated dendritic cell	0.828571428571429	2.03417984947064e-09
42	Regulatory T cell	Activated dendritic cell	0.9001287001287	3.34984479316424e-13
43	T follicular helper cell	Activated dendritic cell	0.885714285714286	2.17523707858161e-12
44	Type 1 T helper cell	Activated dendritic cell	0.854311454311454	1.28300343107051e-10
45	Type 17 T helper cell	Activated dendritic cell	0.36988416988417	0.0372489432528297
46	Type 2 T helper cell	Activated dendritic cell	0.393822393822394	0.00573145954157491
47	Activated CD4 T cell	CD56bright natural killer cell	0.492406692406692	0.0015763104229234
48	Activated dendritic cell	CD56bright natural killer cell	0.63037323037323	3.20947098687964e-05
49	CD56bright natural killer cell	CD56bright natural killer cell	1	0
50	CD56dim natural killer cell	CD56bright natural killer cell	0.2002574002574	0.267122323467694
51	Central memory CD4 T cell	CD56bright natural killer cell	0.716602316602317	1.05946624235796e-07
52	Central memory CD8 T cell	CD56bright natural killer cell	0.685199485199485	2.19589271251704e-05
53	Effector memory CD4 T cell	CD56bright natural killer cell	0.392792792792793	0.00990798543786965
54	Eosinophil	CD56bright natural killer cell	0.234234234234234	0.270188343234698
55	Gamma delta T cell	CD56bright natural killer cell	0.529214929214929	0.00179770098548984
56	Macrophage	CD56bright natural killer cell	0.63989703989704	5.96674097203007e-05
57	Mast cell	CD56bright natural killer cell	0.471557271557272	0.00834450852263287
58	MDSC	CD56bright natural killer cell	0.515057915057915	0.00333824008196056
59	Memory B cell	CD56bright natural killer cell	0.222136422136422	0.524858304187449
60	Monocyte	CD56bright natural killer cell	0.488030888030888	0.00499623562160488
61	Natural killer cell	CD56bright natural killer cell	0.634491634491635	0.000123376576192062
62	Natural killer T cell	CD56bright natural killer cell	0.453796653796654	0.0375842040162486
63	Neutrophil	CD56bright natural killer cell	0.457915057915058	0.00251635131368545
64	Plasmacytoid dendritic cell	CD56bright natural killer cell	0.784555984555985	2.14494875602304e-08
65	Regulatory T cell	CD56bright natural killer cell	0.572458172458173	0.0011485286407305
66	T follicular helper cell	CD56bright natural killer cell	0.58970398970399	0.00239089825388767
67	Type 1 T helper cell	CD56bright natural killer cell	0.368082368082368	0.063471577875834
68	Type 17 T helper cell	CD56bright natural killer cell	0.514028314028314	0.000784763120034566
69	Type 2 T helper cell	CD56bright natural killer cell	0.291377091377091	0.146389636973773
70	Activated CD4 T cell	CD56dim natural killer cell	-0.122523	0.628480771614884
71	Activated dendritic cell	CD56dim natural killer cell	0.068983268983269	0.569686384658837
72	CD56bright natural killer cell	CD56dim natural killer cell	0.2002574002574	0.267122323467694
73	CD56dim natural killer cell	CD56dim natural killer cell	1	0
74	Central memory CD4 T cell	CD56dim natural killer cell	0.118146718146718	0.158271353290031
75	Central memory CD8 T cell	CD56dim natural killer cell	0.18043758043758	0.0841616000943062
76	Effector memory CD4 T cell	CD56dim natural killer cell	-0.203346	0.0928751403075021
77	Eosinophil	CD56dim natural killer cell	0.0990990990990991	0.447731327275541
78	Gamma delta T cell	CD56dim natural killer cell	0.225740025740026	0.172572768685829
79	Macrophage	CD56dim natural killer cell	0.105791505791506	0.480662851585957
80	Mast cell	CD56dim natural killer cell	0.368854568854569	0.0347854677120086
81	MDSC	CD56dim natural killer cell	0.105791505791506	0.32056978122582
82	Memory B cell	CD56dim natural killer cell	0.25019305019305	0.174139437919367
83	Monocyte	CD56dim natural killer cell	0.355469755469756	0.00806825146972198
84	Natural killer cell	CD56dim natural killer cell	0.232689832689833	0.14840237738895
85	Natural killer T cell	CD56dim natural killer cell	0.0432432432432432	0.659618281228744
86	Neutrophil	CD56dim natural killer cell	0.247361647361647	0.116509583272058
87	Plasmacytoid dendritic cell	CD56dim natural killer cell	0.137451737451737	0.238875507832448
88	Regulatory T cell	CD56dim natural killer cell	0.177863577863578	0.252887377462824
89	T follicular helper cell	CD56dim natural killer cell	0.182754182754183	0.291937933283826
90	Type 1 T helper cell	CD56dim natural killer cell	0.128700128700129	0.297307083538942
91	Type 17 T helper cell	CD56dim natural killer cell	0.363706563706564	0.0520439104013485
92	Type 2 T helper cell	CD56dim natural killer cell	-0.124582	0.399742280538534
93	Activated CD4 T cell	Central memory CD4 T cell	0.757014157014157	4.63070870631596e-09
94	Activated dendritic cell	Central memory CD4 T cell	0.850965250965251	1.04097790761553e-10
95	CD56bright natural killer cell	Central memory CD4 T cell	0.716602316602317	1.05946624235796e-07
96	CD56dim natural killer cell	Central memory CD4 T cell	0.118146718146718	0.158271353290031
97	Central memory CD4 T cell	Central memory CD4 T cell	1	0
98	Central memory CD8 T cell	Central memory CD4 T cell	0.768339768339768	1.72520092145547e-08
99	Effector memory CD4 T cell	Central memory CD4 T cell	0.653796653796654	7.57032141200454e-05
100	Eosinophil	Central memory CD4 T cell	0.401029601029601	0.0114606326834255
101	Gamma delta T cell	Central memory CD4 T cell	0.70939510939511	7.44443319294861e-08
102	Macrophage	Central memory CD4 T cell	0.846332046332046	3.09058636552735e-11
103	Mast cell	Central memory CD4 T cell	0.690862290862291	5.7826087571191e-07
104	MDSC	Central memory CD4 T cell	0.761389961389962	1.66677747127212e-07
105	Memory B cell	Central memory CD4 T cell	0.304504504504505	0.053507617202099
106	Monocyte	Central memory CD4 T cell	0.523037323037323	0.000954719839440966
107	Natural killer cell	Central memory CD4 T cell	0.821106821106821	4.93529770259631e-10
108	Natural killer T cell	Central memory CD4 T cell	0.632432432432433	3.81295097740643e-05
109	Neutrophil	Central memory CD4 T cell	0.691119691119691	3.04694019890519e-08
110	Plasmacytoid dendritic cell	Central memory CD4 T cell	0.851480051480052	5.18908127181595e-13
111	Regulatory T cell	Central memory CD4 T cell	0.806177606177606	4.79372833628952e-10
112	T follicular helper cell	Central memory CD4 T cell	0.79021879021879	9.42713707465335e-08
113	Type 1 T helper cell	Central memory CD4 T cell	0.676705276705277	6.5481047749583e-06
114	Type 17 T helper cell	Central memory CD4 T cell	0.581981981981982	3.79216785012272e-05
115	Type 2 T helper cell	Central memory CD4 T cell	0.484427284427284	0.00346562806405659
116	Activated CD4 T cell	Central memory CD8 T cell	0.664092664092664	2.18775565680114e-06
117	Activated dendritic cell	Central memory CD8 T cell	0.828828828828829	6.93323509471228e-10
118	CD56bright natural killer cell	Central memory CD8 T cell	0.685199485199485	2.19589271251704e-05
119	CD56dim natural killer cell	Central memory CD8 T cell	0.18043758043758	0.0841616000943062
120	Central memory CD4 T cell	Central memory CD8 T cell	0.768339768339768	1.72520092145547e-08
121	Central memory CD8 T cell	Central memory CD8 T cell	1	0
122	Effector memory CD4 T cell	Central memory CD8 T cell	0.405920205920206	0.016819741394483
123	Eosinophil	Central memory CD8 T cell	0.476190476190476	0.00151836780957752
124	Gamma delta T cell	Central memory CD8 T cell	0.693693693693694	9.56277293819045e-07
125	Macrophage	Central memory CD8 T cell	0.825225225225225	1.6972732472046e-10
126	Mast cell	Central memory CD8 T cell	0.658429858429859	1.42556493716379e-06
127	MDSC	Central memory CD8 T cell	0.786100386100386	7.50658495834193e-09
128	Memory B cell	Central memory CD8 T cell	0.364221364221364	0.0213866724904979
129	Monocyte	Central memory CD8 T cell	0.74028314028314	3.5054693913097e-08
130	Natural killer cell	Central memory CD8 T cell	0.794594594594595	2.57305929198263e-09
131	Natural killer T cell	Central memory CD8 T cell	0.62960102960103	9.11074956683236e-06
132	Neutrophil	Central memory CD8 T cell	0.529214929214929	3.64606580171696e-05
133	Plasmacytoid dendritic cell	Central memory CD8 T cell	0.81981981981982	3.99205419776499e-09
134	Regulatory T cell	Central memory CD8 T cell	0.781467181467182	1.61405346209459e-09
135	T follicular helper cell	Central memory CD8 T cell	0.8	8.45434105376785e-09
136	Type 1 T helper cell	Central memory CD8 T cell	0.771171171171171	2.75998550411439e-08
137	Type 17 T helper cell	Central memory CD8 T cell	0.401544401544402	0.00559535102818331
138	Type 2 T helper cell	Central memory CD8 T cell	0.463835263835264	0.00188070223437716
139	Activated CD4 T cell	Effector memory CD4 T cell	0.740540540540541	3.66957321533161e-08
140	Activated dendritic cell	Effector memory CD4 T cell	0.512483912483913	0.00107192008742719
141	CD56bright natural killer cell	Effector memory CD4 T cell	0.392792792792793	0.00990798543786965
142	CD56dim natural killer cell	Effector memory CD4 T cell	-0.203346	0.0928751403075021
143	Central memory CD4 T cell	Effector memory CD4 T cell	0.653796653796654	7.57032141200454e-05
144	Central memory CD8 T cell	Effector memory CD4 T cell	0.405920205920206	0.016819741394483
145	Effector memory CD4 T cell	Effector memory CD4 T cell	1	0
146	Eosinophil	Effector memory CD4 T cell	0.0707850707850708	0.680620301377195
147	Gamma delta T cell	Effector memory CD4 T cell	0.297297297297297	0.06104614595067
148	Macrophage	Effector memory CD4 T cell	0.493178893178893	0.0017107003013423
149	Mast cell	Effector memory CD4 T cell	0.386872586872587	0.0253604490740314
150	MDSC	Effector memory CD4 T cell	0.42007722007722	0.0154628679613703
151	Memory B cell	Effector memory CD4 T cell	0.232432432432432	0.306476673270252
152	Monocyte	Effector memory CD4 T cell	0.144144144144144	0.650076461581794
153	Natural killer cell	Effector memory CD4 T cell	0.508622908622909	0.00445574776404059
154	Natural killer T cell	Effector memory CD4 T cell	0.310939510939511	0.115907411709756
155	Neutrophil	Effector memory CD4 T cell	0.527670527670528	0.000168609920979645
156	Plasmacytoid dendritic cell	Effector memory CD4 T cell	0.525611325611326	0.00149380095576551
157	Regulatory T cell	Effector memory CD4 T cell	0.423166023166023	0.0112825284504239
158	T follicular helper cell	Effector memory CD4 T cell	0.392535392535393	0.0361496963574179
159	Type 1 T helper cell	Effector memory CD4 T cell	0.316344916344916	0.0532065058614509
160	Type 17 T helper cell	Effector memory CD4 T cell	0.425740025740026	0.0115742769166126
161	Type 2 T helper cell	Effector memory CD4 T cell	0.485714285714286	0.00360931889612554
162	Activated CD4 T cell	Eosinophil	0.347490347490348	0.0267539094145242
163	Activated dendritic cell	Eosinophil	0.56010296010296	0.000995453770254562
164	CD56bright natural killer cell	Eosinophil	0.234234234234234	0.270188343234698
165	CD56dim natural killer cell	Eosinophil	0.0990990990990991	0.447731327275541
166	Central memory CD4 T cell	Eosinophil	0.401029601029601	0.0114606326834255
167	Central memory CD8 T cell	Eosinophil	0.476190476190476	0.00151836780957752
168	Effector memory CD4 T cell	Eosinophil	0.0707850707850708	0.680620301377195
169	Eosinophil	Eosinophil	1	0
170	Gamma delta T cell	Eosinophil	0.45971685971686	0.00143706106996255
171	Macrophage	Eosinophil	0.640669240669241	4.52629430498746e-05
172	Mast cell	Eosinophil	0.420849420849421	0.00344692603120058
173	MDSC	Eosinophil	0.561904761904762	0.000337475612979762
174	Memory B cell	Eosinophil	0.383011583011583	0.00413320571369992
175	Monocyte	Eosinophil	0.437580437580438	0.00773182579738103
176	Natural killer cell	Eosinophil	0.593822393822394	2.64258435157408e-05
177	Natural killer T cell	Eosinophil	0.611325611325611	2.04433751697983e-06
178	Neutrophil	Eosinophil	0.374774774774775	0.0214778685836913
179	Plasmacytoid dendritic cell	Eosinophil	0.378635778635779	0.0192123218416265
180	Regulatory T cell	Eosinophil	0.691119691119691	2.18125223955996e-06
181	T follicular helper cell	Eosinophil	0.661261261261261	2.21209651067705e-07
182	Type 1 T helper cell	Eosinophil	0.624967824967825	1.3527744748789e-05
183	Type 17 T helper cell	Eosinophil	0.14954954954955	0.189537134041116
184	Type 2 T helper cell	Eosinophil	0.261261261261261	0.119176746805233
185	Activated CD4 T cell	Gamma delta T cell	0.577091377091377	9.85584330416995e-05
186	Activated dendritic cell	Gamma delta T cell	0.712998712998713	9.04583373291864e-08
187	CD56bright natural killer cell	Gamma delta T cell	0.529214929214929	0.00179770098548984
188	CD56dim natural killer cell	Gamma delta T cell	0.225740025740026	0.172572768685829
189	Central memory CD4 T cell	Gamma delta T cell	0.70939510939511	7.44443319294861e-08
190	Central memory CD8 T cell	Gamma delta T cell	0.693693693693694	9.56277293819045e-07
191	Effector memory CD4 T cell	Gamma delta T cell	0.297297297297297	0.06104614595067
192	Eosinophil	Gamma delta T cell	0.45971685971686	0.00143706106996255
193	Gamma delta T cell	Gamma delta T cell	1	0
194	Macrophage	Gamma delta T cell	0.780952380952381	9.50830256983422e-10
195	Mast cell	Gamma delta T cell	0.540540540540541	0.000436311183594449
196	MDSC	Gamma delta T cell	0.708108108108108	2.21081932198607e-07
197	Memory B cell	Gamma delta T cell	0.200514800514801	0.153362799899471
198	Monocyte	Gamma delta T cell	0.513770913770914	0.000986376433577219
199	Natural killer cell	Gamma delta T cell	0.755469755469756	6.12823309988263e-09
200	Natural killer T cell	Gamma delta T cell	0.687001287001287	7.4626781304198e-08
201	Neutrophil	Gamma delta T cell	0.496782496782497	0.000417777227063
202	Plasmacytoid dendritic cell	Gamma delta T cell	0.601544401544402	3.61575360188146e-05
203	Regulatory T cell	Gamma delta T cell	0.767567567567568	7.39870415537537e-10
204	T follicular helper cell	Gamma delta T cell	0.810810810810811	6.45751941696244e-11
205	Type 1 T helper cell	Gamma delta T cell	0.711196911196911	1.77239459300398e-06
206	Type 17 T helper cell	Gamma delta T cell	0.211583011583012	0.104816976187287
207	Type 2 T helper cell	Gamma delta T cell	0.358558558558559	0.0137229184649879
208	Activated CD4 T cell	Macrophage	0.740540540540541	8.82713697539345e-09
209	Activated dendritic cell	Macrophage	0.944144144144144	1.47596472127171e-19
210	CD56bright natural killer cell	Macrophage	0.63989703989704	5.96674097203007e-05
211	CD56dim natural killer cell	Macrophage	0.105791505791506	0.480662851585957
212	Central memory CD4 T cell	Macrophage	0.846332046332046	3.09058636552735e-11
213	Central memory CD8 T cell	Macrophage	0.825225225225225	1.6972732472046e-10
214	Effector memory CD4 T cell	Macrophage	0.493178893178893	0.0017107003013423
215	Eosinophil	Macrophage	0.640669240669241	4.52629430498746e-05
216	Gamma delta T cell	Macrophage	0.780952380952381	9.50830256983422e-10
217	Macrophage	Macrophage	1	0
218	Mast cell	Macrophage	0.678507078507079	1.9264197746525e-06
219	MDSC	Macrophage	0.924581724581725	8.5757105001135e-17
220	Memory B cell	Macrophage	0.345945945945946	0.0274001218604026
221	Monocyte	Macrophage	0.625740025740026	2.06418717502957e-05
222	Natural killer cell	Macrophage	0.913256113256113	2.82195079969287e-18
223	Natural killer T cell	Macrophage	0.858429858429859	3.76689579183424e-13
224	Neutrophil	Macrophage	0.66949806949807	1.77896374870317e-06
225	Plasmacytoid dendritic cell	Macrophage	0.795624195624196	7.68377620836289e-09
226	Regulatory T cell	Macrophage	0.938738738738739	6.77466391251753e-19
227	T follicular helper cell	Macrophage	0.934620334620335	1.21954566985832e-17
228	Type 1 T helper cell	Macrophage	0.849163449163449	9.23571945979496e-12
229	Type 17 T helper cell	Macrophage	0.281338481338481	0.0409074680859982
230	Type 2 T helper cell	Macrophage	0.458172458172458	0.00107246342321754
231	Activated CD4 T cell	Mast cell	0.594079794079794	0.000118701576080966
232	Activated dendritic cell	Mast cell	0.615958815958816	0.000101489803343897
233	CD56bright natural killer cell	Mast cell	0.471557271557272	0.00834450852263287
234	CD56dim natural killer cell	Mast cell	0.368854568854569	0.0347854677120086
235	Central memory CD4 T cell	Mast cell	0.690862290862291	5.7826087571191e-07
236	Central memory CD8 T cell	Mast cell	0.658429858429859	1.42556493716379e-06
237	Effector memory CD4 T cell	Mast cell	0.386872586872587	0.0253604490740314
238	Eosinophil	Mast cell	0.420849420849421	0.00344692603120058
239	Gamma delta T cell	Mast cell	0.540540540540541	0.000436311183594449
240	Macrophage	Mast cell	0.678507078507079	1.9264197746525e-06
241	Mast cell	Mast cell	1	0
242	MDSC	Mast cell	0.613384813384814	7.29913045338172e-05
243	Memory B cell	Mast cell	0.625225225225225	3.56193246787626e-05
244	Monocyte	Mast cell	0.603088803088803	6.01106686908175e-05
245	Natural killer cell	Mast cell	0.747232947232947	3.23564641243392e-07
246	Natural killer T cell	Mast cell	0.566537966537967	0.000349362931715373
247	Neutrophil	Mast cell	0.707593307593308	1.57036518932584e-06
248	Plasmacytoid dendritic cell	Mast cell	0.618790218790219	1.5402566799855e-05
249	Regulatory T cell	Mast cell	0.678764478764479	2.61364328318714e-06
250	T follicular helper cell	Mast cell	0.663577863577864	4.49910234580142e-05
251	Type 1 T helper cell	Mast cell	0.723037323037323	1.28052668632096e-07
252	Type 17 T helper cell	Mast cell	0.428314028314028	0.00613129985479165
253	Type 2 T helper cell	Mast cell	0.674388674388675	3.95036597192609e-06
254	Activated CD4 T cell	MDSC	0.752895752895753	4.62833527462526e-08
255	Activated dendritic cell	MDSC	0.939253539253539	3.69474456247836e-18
256	CD56bright natural killer cell	MDSC	0.515057915057915	0.00333824008196056
257	CD56dim natural killer cell	MDSC	0.105791505791506	0.32056978122582
258	Central memory CD4 T cell	MDSC	0.761389961389962	1.66677747127212e-07
259	Central memory CD8 T cell	MDSC	0.786100386100386	7.50658495834193e-09
260	Effector memory CD4 T cell	MDSC	0.42007722007722	0.0154628679613703
261	Eosinophil	MDSC	0.561904761904762	0.000337475612979762
262	Gamma delta T cell	MDSC	0.708108108108108	2.21081932198607e-07
263	Macrophage	MDSC	0.924581724581725	8.5757105001135e-17
264	Mast cell	MDSC	0.613384813384814	7.29913045338172e-05
265	MDSC	MDSC	1	0
266	Memory B cell	MDSC	0.258429858429858	0.0576204616943892
267	Monocyte	MDSC	0.643758043758044	5.8179760239291e-06
268	Natural killer cell	MDSC	0.868725868725869	5.96971343289288e-13
269	Natural killer T cell	MDSC	0.864350064350064	2.11691970302383e-13
270	Neutrophil	MDSC	0.654054054054054	1.72229143018978e-06
271	Plasmacytoid dendritic cell	MDSC	0.751866151866152	8.35243037450411e-07
272	Regulatory T cell	MDSC	0.903474903474904	3.98602898875668e-15
273	T follicular helper cell	MDSC	0.902702702702703	2.40709267949678e-14
274	Type 1 T helper cell	MDSC	0.879279279279279	3.64105406156687e-13
275	Type 17 T helper cell	MDSC	0.211325611325611	0.171228053971337
276	Type 2 T helper cell	MDSC	0.367824967824968	0.015453044322541
277	Activated CD4 T cell	Memory B cell	0.318918918918919	0.0561718374787571
278	Activated dendritic cell	Memory B cell	0.314543114543115	0.0473206513394508
279	CD56bright natural killer cell	Memory B cell	0.222136422136422	0.524858304187449
280	CD56dim natural killer cell	Memory B cell	0.25019305019305	0.174139437919367
281	Central memory CD4 T cell	Memory B cell	0.304504504504505	0.053507617202099
282	Central memory CD8 T cell	Memory B cell	0.364221364221364	0.0213866724904979
283	Effector memory CD4 T cell	Memory B cell	0.232432432432432	0.306476673270252
284	Eosinophil	Memory B cell	0.383011583011583	0.00413320571369992
285	Gamma delta T cell	Memory B cell	0.200514800514801	0.153362799899471
286	Macrophage	Memory B cell	0.345945945945946	0.0274001218604026
287	Mast cell	Memory B cell	0.625225225225225	3.56193246787626e-05
288	MDSC	Memory B cell	0.258429858429858	0.0576204616943892
289	Memory B cell	Memory B cell	1	0
290	Monocyte	Memory B cell	0.42985842985843	0.0205111661883429
291	Natural killer cell	Memory B cell	0.552638352638353	0.00109682926848999
292	Natural killer T cell	Memory B cell	0.283912483912484	0.058435691944653
293	Neutrophil	Memory B cell	0.455341055341055	0.00980208300558764
294	Plasmacytoid dendritic cell	Memory B cell	0.168597168597169	0.379351779880372
295	Regulatory T cell	Memory B cell	0.362162162162162	0.0204968283375237
296	T follicular helper cell	Memory B cell	0.243500643500644	0.0483870268086466
297	Type 1 T helper cell	Memory B cell	0.513256113256113	0.000315721903593132
298	Type 17 T helper cell	Memory B cell	0.218790218790219	0.222905182724207
299	Type 2 T helper cell	Memory B cell	0.640411840411841	6.37484257210775e-05
300	Activated CD4 T cell	Monocyte	0.433462033462033	0.00730845843216455
301	Activated dendritic cell	Monocyte	0.646074646074646	2.0049433152092e-05
302	CD56bright natural killer cell	Monocyte	0.488030888030888	0.00499623562160488
303	CD56dim natural killer cell	Monocyte	0.355469755469756	0.00806825146972198
304	Central memory CD4 T cell	Monocyte	0.523037323037323	0.000954719839440966
305	Central memory CD8 T cell	Monocyte	0.74028314028314	3.5054693913097e-08
306	Effector memory CD4 T cell	Monocyte	0.144144144144144	0.650076461581794
307	Eosinophil	Monocyte	0.437580437580438	0.00773182579738103
308	Gamma delta T cell	Monocyte	0.513770913770914	0.000986376433577219
309	Macrophage	Monocyte	0.625740025740026	2.06418717502957e-05
310	Mast cell	Monocyte	0.603088803088803	6.01106686908175e-05
311	MDSC	Monocyte	0.643758043758044	5.8179760239291e-06
312	Memory B cell	Monocyte	0.42985842985843	0.0205111661883429
313	Monocyte	Monocyte	1	0
314	Natural killer cell	Monocyte	0.683912483912484	5.47618847904117e-06
315	Natural killer T cell	Monocyte	0.535907335907336	0.000251537489030223
316	Neutrophil	Monocyte	0.475675675675676	0.00082648238905393
317	Plasmacytoid dendritic cell	Monocyte	0.615186615186615	6.299787568039e-05
318	Regulatory T cell	Monocyte	0.640411840411841	2.81971184878592e-05
319	T follicular helper cell	Monocyte	0.640411840411841	2.48800627323236e-05
320	Type 1 T helper cell	Monocyte	0.761904761904762	7.36274636200341e-08
321	Type 17 T helper cell	Monocyte	0.25019305019305	0.152823542023105
322	Type 2 T helper cell	Monocyte	0.324066924066924	0.0584812578130584
323	Activated CD4 T cell	Natural killer cell	0.75006435006435	1.50319278010498e-07
324	Activated dendritic cell	Natural killer cell	0.877220077220077	5.02591975765172e-14
325	CD56bright natural killer cell	Natural killer cell	0.634491634491635	0.000123376576192062
326	CD56dim natural killer cell	Natural killer cell	0.232689832689833	0.14840237738895
327	Central memory CD4 T cell	Natural killer cell	0.821106821106821	4.93529770259631e-10
328	Central memory CD8 T cell	Natural killer cell	0.794594594594595	2.57305929198263e-09
329	Effector memory CD4 T cell	Natural killer cell	0.508622908622909	0.00445574776404059
330	Eosinophil	Natural killer cell	0.593822393822394	2.64258435157408e-05
331	Gamma delta T cell	Natural killer cell	0.755469755469756	6.12823309988263e-09
332	Macrophage	Natural killer cell	0.913256113256113	2.82195079969287e-18
333	Mast cell	Natural killer cell	0.747232947232947	3.23564641243392e-07
334	MDSC	Natural killer cell	0.868725868725869	5.96971343289288e-13
335	Memory B cell	Natural killer cell	0.552638352638353	0.00109682926848999
336	Monocyte	Natural killer cell	0.683912483912484	5.47618847904117e-06
337	Natural killer cell	Natural killer cell	1	0
338	Natural killer T cell	Natural killer cell	0.82960102960103	7.15211084852371e-12
339	Neutrophil	Natural killer cell	0.714028314028314	9.51381058671748e-07
340	Plasmacytoid dendritic cell	Natural killer cell	0.752123552123552	1.45175399112191e-07
341	Regulatory T cell	Natural killer cell	0.896525096525097	3.50615412633379e-16
342	T follicular helper cell	Natural killer cell	0.871299871299871	1.35179100982547e-14
343	Type 1 T helper cell	Natural killer cell	0.848906048906049	2.07697608032727e-11
344	Type 17 T helper cell	Natural killer cell	0.376576576576577	0.0148606167110404
345	Type 2 T helper cell	Natural killer cell	0.555469755469756	0.000320466287424771
346	Activated CD4 T cell	Natural killer T cell	0.686486486486487	1.32856825711683e-05
347	Activated dendritic cell	Natural killer T cell	0.804118404118404	4.73731576405176e-10
348	CD56bright natural killer cell	Natural killer T cell	0.453796653796654	0.0375842040162486
349	CD56dim natural killer cell	Natural killer T cell	0.0432432432432432	0.659618281228744
350	Central memory CD4 T cell	Natural killer T cell	0.632432432432433	3.81295097740643e-05
351	Central memory CD8 T cell	Natural killer T cell	0.62960102960103	9.11074956683236e-06
352	Effector memory CD4 T cell	Natural killer T cell	0.310939510939511	0.115907411709756
353	Eosinophil	Natural killer T cell	0.611325611325611	2.04433751697983e-06
354	Gamma delta T cell	Natural killer T cell	0.687001287001287	7.4626781304198e-08
355	Macrophage	Natural killer T cell	0.858429858429859	3.76689579183424e-13
356	Mast cell	Natural killer T cell	0.566537966537967	0.000349362931715373
357	MDSC	Natural killer T cell	0.864350064350064	2.11691970302383e-13
358	Memory B cell	Natural killer T cell	0.283912483912484	0.058435691944653
359	Monocyte	Natural killer T cell	0.535907335907336	0.000251537489030223
360	Natural killer cell	Natural killer T cell	0.82960102960103	7.15211084852371e-12
361	Natural killer T cell	Natural killer T cell	1	0
362	Neutrophil	Natural killer T cell	0.538481338481339	0.0004894840149865
363	Plasmacytoid dendritic cell	Natural killer T cell	0.621879021879022	0.000131314586001873
364	Regulatory T cell	Natural killer T cell	0.867696267696268	1.30217948766116e-14
365	T follicular helper cell	Natural killer T cell	0.873359073359073	6.95214449437917e-16
366	Type 1 T helper cell	Natural killer T cell	0.792277992277992	2.94317425426426e-10
367	Type 17 T helper cell	Natural killer T cell	0.0921492921492922	0.51405076123802
368	Type 2 T helper cell	Natural killer T cell	0.450450450450451	0.00787433393447341
369	Activated CD4 T cell	Neutrophil	0.637837837837838	2.57131790271204e-07
370	Activated dendritic cell	Neutrophil	0.700643500643501	5.92922895448454e-07
371	CD56bright natural killer cell	Neutrophil	0.457915057915058	0.00251635131368545
372	CD56dim natural killer cell	Neutrophil	0.247361647361647	0.116509583272058
373	Central memory CD4 T cell	Neutrophil	0.691119691119691	3.04694019890519e-08
374	Central memory CD8 T cell	Neutrophil	0.529214929214929	3.64606580171696e-05
375	Effector memory CD4 T cell	Neutrophil	0.527670527670528	0.000168609920979645
376	Eosinophil	Neutrophil	0.374774774774775	0.0214778685836913
377	Gamma delta T cell	Neutrophil	0.496782496782497	0.000417777227063
378	Macrophage	Neutrophil	0.66949806949807	1.77896374870317e-06
379	Mast cell	Neutrophil	0.707593307593308	1.57036518932584e-06
380	MDSC	Neutrophil	0.654054054054054	1.72229143018978e-06
381	Memory B cell	Neutrophil	0.455341055341055	0.00980208300558764
382	Monocyte	Neutrophil	0.475675675675676	0.00082648238905393
383	Natural killer cell	Neutrophil	0.714028314028314	9.51381058671748e-07
384	Natural killer T cell	Neutrophil	0.538481338481339	0.0004894840149865
385	Neutrophil	Neutrophil	1	0
386	Plasmacytoid dendritic cell	Neutrophil	0.590733590733591	5.29267899073276e-06
387	Regulatory T cell	Neutrophil	0.674646074646075	2.40769479224574e-06
388	T follicular helper cell	Neutrophil	0.638352638352638	4.04252218510307e-05
389	Type 1 T helper cell	Neutrophil	0.62960102960103	1.36928706399494e-06
390	Type 17 T helper cell	Neutrophil	0.506306306306306	0.0080437021482295
391	Type 2 T helper cell	Neutrophil	0.307593307593308	0.0204381747280493
392	Activated CD4 T cell	Plasmacytoid dendritic cell	0.702445302445303	2.61496987769553e-07
393	Activated dendritic cell	Plasmacytoid dendritic cell	0.828571428571429	2.03417984947064e-09
394	CD56bright natural killer cell	Plasmacytoid dendritic cell	0.784555984555985	2.14494875602304e-08
395	CD56dim natural killer cell	Plasmacytoid dendritic cell	0.137451737451737	0.238875507832448
396	Central memory CD4 T cell	Plasmacytoid dendritic cell	0.851480051480052	5.18908127181595e-13
397	Central memory CD8 T cell	Plasmacytoid dendritic cell	0.81981981981982	3.99205419776499e-09
398	Effector memory CD4 T cell	Plasmacytoid dendritic cell	0.525611325611326	0.00149380095576551
399	Eosinophil	Plasmacytoid dendritic cell	0.378635778635779	0.0192123218416265
400	Gamma delta T cell	Plasmacytoid dendritic cell	0.601544401544402	3.61575360188146e-05
401	Macrophage	Plasmacytoid dendritic cell	0.795624195624196	7.68377620836289e-09
402	Mast cell	Plasmacytoid dendritic cell	0.618790218790219	1.5402566799855e-05
403	MDSC	Plasmacytoid dendritic cell	0.751866151866152	8.35243037450411e-07
404	Memory B cell	Plasmacytoid dendritic cell	0.168597168597169	0.379351779880372
405	Monocyte	Plasmacytoid dendritic cell	0.615186615186615	6.299787568039e-05
406	Natural killer cell	Plasmacytoid dendritic cell	0.752123552123552	1.45175399112191e-07
407	Natural killer T cell	Plasmacytoid dendritic cell	0.621879021879022	0.000131314586001873
408	Neutrophil	Plasmacytoid dendritic cell	0.590733590733591	5.29267899073276e-06
409	Plasmacytoid dendritic cell	Plasmacytoid dendritic cell	1	0
410	Regulatory T cell	Plasmacytoid dendritic cell	0.75984555984556	1.12534234063666e-07
411	T follicular helper cell	Plasmacytoid dendritic cell	0.762676962676963	2.97133356123564e-06
412	Type 1 T helper cell	Plasmacytoid dendritic cell	0.604375804375805	6.84089324116061e-05
413	Type 17 T helper cell	Plasmacytoid dendritic cell	0.552380952380953	0.000174470203874758
414	Type 2 T helper cell	Plasmacytoid dendritic cell	0.368597168597169	0.0218441778691166
415	Activated CD4 T cell	Regulatory T cell	0.721492921492922	1.51241533105561e-07
416	Activated dendritic cell	Regulatory T cell	0.9001287001287	3.34984479316424e-13
417	CD56bright natural killer cell	Regulatory T cell	0.572458172458173	0.0011485286407305
418	CD56dim natural killer cell	Regulatory T cell	0.177863577863578	0.252887377462824
419	Central memory CD4 T cell	Regulatory T cell	0.806177606177606	4.79372833628952e-10
420	Central memory CD8 T cell	Regulatory T cell	0.781467181467182	1.61405346209459e-09
421	Effector memory CD4 T cell	Regulatory T cell	0.423166023166023	0.0112825284504239
422	Eosinophil	Regulatory T cell	0.691119691119691	2.18125223955996e-06
423	Gamma delta T cell	Regulatory T cell	0.767567567567568	7.39870415537537e-10
424	Macrophage	Regulatory T cell	0.938738738738739	6.77466391251753e-19
425	Mast cell	Regulatory T cell	0.678764478764479	2.61364328318714e-06
426	MDSC	Regulatory T cell	0.903474903474904	3.98602898875668e-15
427	Memory B cell	Regulatory T cell	0.362162162162162	0.0204968283375237
428	Monocyte	Regulatory T cell	0.640411840411841	2.81971184878592e-05
429	Natural killer cell	Regulatory T cell	0.896525096525097	3.50615412633379e-16
430	Natural killer T cell	Regulatory T cell	0.867696267696268	1.30217948766116e-14
431	Neutrophil	Regulatory T cell	0.674646074646075	2.40769479224574e-06
432	Plasmacytoid dendritic cell	Regulatory T cell	0.75984555984556	1.12534234063666e-07
433	Regulatory T cell	Regulatory T cell	1	0
434	T follicular helper cell	Regulatory T cell	0.933848133848134	5.81575395977681e-19
435	Type 1 T helper cell	Regulatory T cell	0.83938223938224	4.58819286724471e-11
436	Type 17 T helper cell	Regulatory T cell	0.357014157014157	0.0285247764222493
437	Type 2 T helper cell	Regulatory T cell	0.436293436293436	0.00314721851794219
438	Activated CD4 T cell	T follicular helper cell	0.712483912483913	3.72336869433998e-06
439	Activated dendritic cell	T follicular helper cell	0.885714285714286	2.17523707858161e-12
440	CD56bright natural killer cell	T follicular helper cell	0.58970398970399	0.00239089825388767
441	CD56dim natural killer cell	T follicular helper cell	0.182754182754183	0.291937933283826
442	Central memory CD4 T cell	T follicular helper cell	0.79021879021879	9.42713707465335e-08
443	Central memory CD8 T cell	T follicular helper cell	0.8	8.45434105376785e-09
444	Effector memory CD4 T cell	T follicular helper cell	0.392535392535393	0.0361496963574179
445	Eosinophil	T follicular helper cell	0.661261261261261	2.21209651067705e-07
446	Gamma delta T cell	T follicular helper cell	0.810810810810811	6.45751941696244e-11
447	Macrophage	T follicular helper cell	0.934620334620335	1.21954566985832e-17
448	Mast cell	T follicular helper cell	0.663577863577864	4.49910234580142e-05
449	MDSC	T follicular helper cell	0.902702702702703	2.40709267949678e-14
450	Memory B cell	T follicular helper cell	0.243500643500644	0.0483870268086466
451	Monocyte	T follicular helper cell	0.640411840411841	2.48800627323236e-05
452	Natural killer cell	T follicular helper cell	0.871299871299871	1.35179100982547e-14
453	Natural killer T cell	T follicular helper cell	0.873359073359073	6.95214449437917e-16
454	Neutrophil	T follicular helper cell	0.638352638352638	4.04252218510307e-05
455	Plasmacytoid dendritic cell	T follicular helper cell	0.762676962676963	2.97133356123564e-06
456	Regulatory T cell	T follicular helper cell	0.933848133848134	5.81575395977681e-19
457	T follicular helper cell	T follicular helper cell	1	0
458	Type 1 T helper cell	T follicular helper cell	0.836036036036036	9.98632246447850e-12
459	Type 17 T helper cell	T follicular helper cell	0.32947232947233	0.0684979953639018
460	Type 2 T helper cell	T follicular helper cell	0.35984555984556	0.0152957362638104
461	Activated CD4 T cell	Type 1 T helper cell	0.672329472329472	2.33783139638978e-06
462	Activated dendritic cell	Type 1 T helper cell	0.854311454311454	1.28300343107051e-10
463	CD56bright natural killer cell	Type 1 T helper cell	0.368082368082368	0.063471577875834
464	CD56dim natural killer cell	Type 1 T helper cell	0.128700128700129	0.297307083538942
465	Central memory CD4 T cell	Type 1 T helper cell	0.676705276705277	6.5481047749583e-06
466	Central memory CD8 T cell	Type 1 T helper cell	0.771171171171171	2.75998550411439e-08
467	Effector memory CD4 T cell	Type 1 T helper cell	0.316344916344916	0.0532065058614509
468	Eosinophil	Type 1 T helper cell	0.624967824967825	1.3527744748789e-05
469	Gamma delta T cell	Type 1 T helper cell	0.711196911196911	1.77239459300398e-06
470	Macrophage	Type 1 T helper cell	0.849163449163449	9.23571945979496e-12
471	Mast cell	Type 1 T helper cell	0.723037323037323	1.28052668632096e-07
472	MDSC	Type 1 T helper cell	0.879279279279279	3.64105406156687e-13
473	Memory B cell	Type 1 T helper cell	0.513256113256113	0.000315721903593132
474	Monocyte	Type 1 T helper cell	0.761904761904762	7.36274636200341e-08
475	Natural killer cell	Type 1 T helper cell	0.848906048906049	2.07697608032727e-11
476	Natural killer T cell	Type 1 T helper cell	0.792277992277992	2.94317425426426e-10
477	Neutrophil	Type 1 T helper cell	0.62960102960103	1.36928706399494e-06
478	Plasmacytoid dendritic cell	Type 1 T helper cell	0.604375804375805	6.84089324116061e-05
479	Regulatory T cell	Type 1 T helper cell	0.83938223938224	4.58819286724471e-11
480	T follicular helper cell	Type 1 T helper cell	0.836036036036036	9.98632246447850e-12
481	Type 1 T helper cell	Type 1 T helper cell	1	0
482	Type 17 T helper cell	Type 1 T helper cell	0.162934362934363	0.230162487772587
483	Type 2 T helper cell	Type 1 T helper cell	0.522779922779923	0.000356738852367804
484	Activated CD4 T cell	Type 17 T helper cell	0.334620334620335	0.0109194552523265
485	Activated dendritic cell	Type 17 T helper cell	0.36988416988417	0.0372489432528297
486	CD56bright natural killer cell	Type 17 T helper cell	0.514028314028314	0.000784763120034566
487	CD56dim natural killer cell	Type 17 T helper cell	0.363706563706564	0.0520439104013485
488	Central memory CD4 T cell	Type 17 T helper cell	0.581981981981982	3.79216785012272e-05
489	Central memory CD8 T cell	Type 17 T helper cell	0.401544401544402	0.00559535102818331
490	Effector memory CD4 T cell	Type 17 T helper cell	0.425740025740026	0.0115742769166126
491	Eosinophil	Type 17 T helper cell	0.14954954954955	0.189537134041116
492	Gamma delta T cell	Type 17 T helper cell	0.211583011583012	0.104816976187287
493	Macrophage	Type 17 T helper cell	0.281338481338481	0.0409074680859982
494	Mast cell	Type 17 T helper cell	0.428314028314028	0.00613129985479165
495	MDSC	Type 17 T helper cell	0.211325611325611	0.171228053971337
496	Memory B cell	Type 17 T helper cell	0.218790218790219	0.222905182724207
497	Monocyte	Type 17 T helper cell	0.25019305019305	0.152823542023105
498	Natural killer cell	Type 17 T helper cell	0.376576576576577	0.0148606167110404
499	Natural killer T cell	Type 17 T helper cell	0.0921492921492922	0.51405076123802
500	Neutrophil	Type 17 T helper cell	0.506306306306306	0.0080437021482295
501	Plasmacytoid dendritic cell	Type 17 T helper cell	0.552380952380953	0.000174470203874758
502	Regulatory T cell	Type 17 T helper cell	0.357014157014157	0.0285247764222493
503	T follicular helper cell	Type 17 T helper cell	0.32947232947233	0.0684979953639018
504	Type 1 T helper cell	Type 17 T helper cell	0.162934362934363	0.230162487772587
505	Type 17 T helper cell	Type 17 T helper cell	1	0
506	Type 2 T helper cell	Type 17 T helper cell	0.121235521235521	0.468211383514034
507	Activated CD4 T cell	Type 2 T helper cell	0.628828828828829	5.74764572290345e-05
508	Activated dendritic cell	Type 2 T helper cell	0.393822393822394	0.00573145954157491
509	CD56bright natural killer cell	Type 2 T helper cell	0.291377091377091	0.146389636973773
510	CD56dim natural killer cell	Type 2 T helper cell	-0.124582	0.399742280538534
511	Central memory CD4 T cell	Type 2 T helper cell	0.484427284427284	0.00346562806405659
512	Central memory CD8 T cell	Type 2 T helper cell	0.463835263835264	0.00188070223437716
513	Effector memory CD4 T cell	Type 2 T helper cell	0.485714285714286	0.00360931889612554
514	Eosinophil	Type 2 T helper cell	0.261261261261261	0.119176746805233
515	Gamma delta T cell	Type 2 T helper cell	0.358558558558559	0.0137229184649879
516	Macrophage	Type 2 T helper cell	0.458172458172458	0.00107246342321754
517	Mast cell	Type 2 T helper cell	0.674388674388675	3.95036597192609e-06
518	MDSC	Type 2 T helper cell	0.367824967824968	0.015453044322541
519	Memory B cell	Type 2 T helper cell	0.640411840411841	6.37484257210775e-05
520	Monocyte	Type 2 T helper cell	0.324066924066924	0.0584812578130584
521	Natural killer cell	Type 2 T helper cell	0.555469755469756	0.000320466287424771
522	Natural killer T cell	Type 2 T helper cell	0.450450450450451	0.00787433393447341
523	Neutrophil	Type 2 T helper cell	0.307593307593308	0.0204381747280493
524	Plasmacytoid dendritic cell	Type 2 T helper cell	0.368597168597169	0.0218441778691166
525	Regulatory T cell	Type 2 T helper cell	0.436293436293436	0.00314721851794219
526	T follicular helper cell	Type 2 T helper cell	0.35984555984556	0.0152957362638104
527	Type 1 T helper cell	Type 2 T helper cell	0.522779922779923	0.000356738852367804
528	Type 17 T helper cell	Type 2 T helper cell	0.121235521235521	0.468211383514034
529	Type 2 T helper cell	Type 2 T helper cell	1	0

## Sheet: gene_cell_cor
gene	cell	Correlation	Pvalue
Anxa1	Activated CD4 T cell	0.787387387387388	1.22019908815207e-08
Arg2	Activated CD4 T cell	0.517374517374517	0.00123212054175831
Anxa1	Activated dendritic cell	0.725868725868726	5.44900644317978e-07
Arg2	Activated dendritic cell	0.4996138996139	0.00191986551538121
Anxa1	CD56bright natural killer cell	0.685971685971686	3.88088637644921e-06
Arg2	CD56bright natural killer cell	0.706821106821107	1.44801049225926e-06
Anxa1	CD56dim natural killer cell	0.0751608751608752	0.663078302950194
Arg2	CD56dim natural killer cell	0.122265122265122	0.477472836969591
Anxa1	Central memory CD4 T cell	0.853281853281853	3.82599939924754e-11
Arg2	Central memory CD4 T cell	0.710424710424711	1.21071390310489e-06
Anxa1	Central memory CD8 T cell	0.65997425997426	1.19238674926688e-05
Arg2	Central memory CD8 T cell	0.436550836550837	0.00777031729961457
Anxa1	Effector memory CD4 T cell	0.765250965250965	5.45763534992867e-08
Arg2	Effector memory CD4 T cell	0.663320463320463	1.03827645424724e-05
Anxa1	Eosinophil	0.377606177606178	0.0231791640822994
Arg2	Eosinophil	0.102702702702703	0.551142831352659
Anxa1	Gamma delta T cell	0.520463320463321	0.00113784505263569
Arg2	Gamma delta T cell	0.394079794079794	0.0173988143271474
Anxa1	Macrophage	0.711454311454312	1.14979295712853e-06
Arg2	Macrophage	0.461518661518662	0.00460745767833262
Anxa1	Mast cell	0.65019305019305	1.76982698319794e-05
Arg2	Mast cell	0.437580437580438	0.00761032095643038
Anxa1	MDSC	0.622136422136422	5.10345183273826e-05
Arg2	MDSC	0.343114543114543	0.0404921380335099
Anxa1	Memory B cell	0.340540540540541	0.0421202753116414
Arg2	Memory B cell	0.158558558558559	0.35567481244466
Anxa1	Monocyte	0.437323037323037	0.00765005336215765
Arg2	Monocyte	0.173745173745174	0.310862184939151
Anxa1	Natural killer cell	0.752380952380952	1.2127161880877e-07
Arg2	Natural killer cell	0.501158301158301	0.00184896258307639
Anxa1	Natural killer T cell	0.543886743886744	0.000606721145511676
Arg2	Natural killer T cell	0.211068211068211	0.216572367919982
Anxa1	Neutrophil	0.658687258687259	1.25700530521337e-05
Arg2	Neutrophil	0.638352638352638	2.80286900425898e-05
Anxa1	Plasmacytoid dendritic cell	0.815444015444016	1.38870439431178e-09
Arg2	Plasmacytoid dendritic cell	0.676190476190476	5.99805919721735e-06
Anxa1	Regulatory T cell	0.725096525096525	5.67805485012351e-07
Arg2	Regulatory T cell	0.454054054054054	0.00540840977576436
Anxa1	T follicular helper cell	0.682625482625483	4.51253951013921e-06
Arg2	T follicular helper cell	0.439382239382239	0.00733710707057751
Anxa1	Type 1 T helper cell	0.51994851994852	0.00115310119076243
Arg2	Type 1 T helper cell	0.184813384813385	0.280554215200662
Anxa1	Type 17 T helper cell	0.672072072072072	7.1701531902045e-06
Arg2	Type 17 T helper cell	0.717117117117117	8.62114879167989e-07
Anxa1	Type 2 T helper cell	0.535649935649936	0.000760814397092915
Arg2	Type 2 T helper cell	0.209009009009009	0.221192645661854
