# Supplementary material for: ANXA1 and ARG2 drive T cell proliferation in ischemia-reperfusion injury: integrated bulk and single-cell transcriptomic analysis
Source: Front Cell Dev Biol. 2025 Sep 4;13:1673163. doi: 10.3389/fcell.2025.1673163 (PMC12443811; doi:10.3389/fcell.2025.1673163)
Supplement: Supplementary file 5 [file Table4.xlsx]

## Sheet: GO
	ONTOLOGY	ID	Description	GeneRatio	BgRatio	pvalue	p.adjust	qvalue	geneID	Count
GO:0042098	Biological Process	GO:0042098	T cell proliferation	45942	243/28564	1.07186368402675e-19	5.31108455435253e-17	1.65856801633612e-17	Lgals3/Anxa1/Ripk3/Cd24a/Lrrc32/Pycard/Cd276/Vtcn1/Arg2/Arg1	10
GO:0050863	Biological Process	GO:0050863	regulation of T cell activation	45942	384/28564	1.10567410040991e-17	1.3108039962406e-15	4.09343432890473e-16	Lgals3/Anxa1/Ripk3/Cd24a/Lrrc32/Pycard/Cd276/Vtcn1/Arg2/Arg1	10
GO:0070661	Biological Process	GO:0070661	leukocyte proliferation	45942	396/28564	1.50833784357492e-17	1.49476280298274e-15	4.6679086948529e-16	Lgals3/Anxa1/Ripk3/Cd24a/Lrrc32/Pycard/Cd276/Vtcn1/Arg2/Arg1	10
GO:0042129	Biological Process	GO:0042129	regulation of T cell proliferation	45942	201/28564	1.5484654039124e-20	1.53452921527719e-17	4.7920929342131e-18	Lgals3/Anxa1/Ripk3/Cd24a/Lrrc32/Pycard/Cd276/Vtcn1/Arg2/Arg1	10
GO:0050670	Biological Process	GO:0050670	regulation of lymphocyte proliferation	45942	260/28564	2.13172687037836e-19	6.16746498597375e-17	1.92600213062434e-17	Lgals3/Anxa1/Ripk3/Cd24a/Lrrc32/Pycard/Cd276/Vtcn1/Arg2/Arg1	10
GO:0032944	Biological Process	GO:0032944	regulation of mononuclear cell proliferation	45942	264/28564	2.48939050897023e-19	6.16746498597375e-17	1.92600213062434e-17	Lgals3/Anxa1/Ripk3/Cd24a/Lrrc32/Pycard/Cd276/Vtcn1/Arg2/Arg1	10
GO:0046651	Biological Process	GO:0046651	lymphocyte proliferation	45942	354/28564	4.86181018615996e-18	8.03008982414087e-16	2.50767051707198e-16	Lgals3/Anxa1/Ripk3/Cd24a/Lrrc32/Pycard/Cd276/Vtcn1/Arg2/Arg1	10
GO:0032943	Biological Process	GO:0032943	mononuclear cell proliferation	45942	360/28564	5.76181613230453e-18	8.15708541016256e-16	2.5473292374399e-16	Lgals3/Anxa1/Ripk3/Cd24a/Lrrc32/Pycard/Cd276/Vtcn1/Arg2/Arg1	10
GO:0070663	Biological Process	GO:0070663	regulation of leukocyte proliferation	45942	287/28564	5.81171178685326e-19	1.15188127615432e-16	3.59714371649444e-17	Lgals3/Anxa1/Ripk3/Cd24a/Lrrc32/Pycard/Cd276/Vtcn1/Arg2/Arg1	10
GO:0022408	Biological Process	GO:0022408	negative regulation of cell-cell adhesion	45912	211/28564	1.19043753442638e-17	1.3108039962406e-15	4.09343432890473e-16	Lgals3/Anxa1/Cd24a/Lrrc32/Il1rn/Cd276/Vtcn1/Arg2/Arg1	9
GO:1903037	Biological Process	GO:1903037	regulation of leukocyte cell-cell adhesion	45912	380/28564	2.52274866361418e-15	1.66669595042777e-13	5.20482882177241e-14	Lgals3/Anxa1/Cd24a/Lrrc32/Pycard/Cd276/Vtcn1/Arg2/Arg1	9
GO:0007162	Biological Process	GO:0007162	negative regulation of cell adhesion	45912	318/28564	5.01283385366068e-16	3.82132180690595e-14	1.19333858540586e-14	Lgals3/Anxa1/Cd24a/Lrrc32/Il1rn/Cd276/Vtcn1/Arg2/Arg1	9
GO:0007159	Biological Process	GO:0007159	leukocyte cell-cell adhesion	45912	420/28564	6.24277275604692e-15	3.63916929484853e-13	1.1364552261782e-13	Lgals3/Anxa1/Cd24a/Lrrc32/Pycard/Cd276/Vtcn1/Arg2/Arg1	9
GO:0050868	Biological Process	GO:0050868	negative regulation of T cell activation	45881	136/28564	1.04412132796804e-16	9.40658396378481e-15	2.93752794662779e-15	Lgals3/Anxa1/Cd24a/Lrrc32/Cd276/Vtcn1/Arg2/Arg1	8
GO:1903038	Biological Process	GO:1903038	negative regulation of leukocyte cell-cell adhesion	45881	151/28564	2.45836277484535e-16	2.03019792489312e-14	6.3399882088117e-15	Lgals3/Anxa1/Cd24a/Lrrc32/Cd276/Vtcn1/Arg2/Arg1	8
GO:0002695	Biological Process	GO:0002695	negative regulation of leukocyte activation	45881	204/28564	2.84797710439267e-15	1.76396581903321e-13	5.50858729402267e-14	Lgals3/Anxa1/Cd24a/Lrrc32/Cd276/Vtcn1/Arg2/Arg1	8
GO:0050866	Biological Process	GO:0050866	negative regulation of cell activation	45881	227/28564	6.77071356364253e-15	3.72765396753875e-13	1.16408759515258e-13	Lgals3/Anxa1/Cd24a/Lrrc32/Cd276/Vtcn1/Arg2/Arg1	8
GO:0051250	Biological Process	GO:0051250	negative regulation of lymphocyte activation	45881	172/28564	7.11321925648715e-16	5.03514305941341e-14	1.57239583564453e-14	Lgals3/Anxa1/Cd24a/Lrrc32/Cd276/Vtcn1/Arg2/Arg1	8
GO:0001818	Biological Process	GO:0001818	negative regulation of cytokine production	45850	296/28564	9.05740747258203e-12	3.73995450222033e-10	1.16792885830663e-10	Anxa1/Cd24a/Lrrc32/Pycard/Cd276/Arg2/Arg1	7
GO:0050672	Biological Process	GO:0050672	negative regulation of lymphocyte proliferation	45820	96/28564	1.11782242172123e-12	5.53881009962868e-11	1.729683115716e-11	Cd24a/Lrrc32/Cd276/Vtcn1/Arg2/Arg1	6
GO:0032945	Biological Process	GO:0032945	negative regulation of mononuclear cell proliferation	45820	97/28564	1.19130990338375e-12	5.62184816311093e-11	1.75561459446026e-11	Cd24a/Lrrc32/Cd276/Vtcn1/Arg2/Arg1	6
GO:0002697	Biological Process	GO:0002697	regulation of immune effector process	45820	472/28564	1.67534324890483e-08	5.18832862395215e-07	1.62023327361191e-07	Lgals3/Anxa1/Ripk3/Cd24a/Pycard/Arg1	6
GO:0070664	Biological Process	GO:0070664	negative regulation of leukocyte proliferation	45820	104/28564	1.82699748609649e-12	8.22979322146191e-11	2.5700347412075e-11	Cd24a/Lrrc32/Cd276/Vtcn1/Arg2/Arg1	6
GO:0042130	Biological Process	GO:0042130	negative regulation of T cell proliferation	45820	81/28564	3.92387186930827e-13	2.04660895920236e-11	6.39123728297302e-12	Cd24a/Lrrc32/Cd276/Vtcn1/Arg2/Arg1	6
GO:0050798	Biological Process	GO:0050798	activated T cell proliferation	45789	52/28564	1.28703683019957e-11	5.10181399491109e-10	1.59321611822599e-10	Ripk3/Cd24a/Lrrc32/Pycard/Arg1	5
GO:0022409	Biological Process	GO:0022409	positive regulation of cell-cell adhesion	45789	330/28564	1.47973905229131e-07	3.76005487389921e-06	1.17420588764817e-06	Anxa1/Cd24a/Pycard/Cd276/Vtcn1	5
GO:0051251	Biological Process	GO:0051251	positive regulation of lymphocyte activation	45789	342/28564	1.76660218148643e-07	4.37675690463263e-06	1.3667922140974e-06	Anxa1/Cd24a/Pycard/Cd276/Vtcn1	5
GO:0071887	Biological Process	GO:0071887	leukocyte apoptotic process	45789	152/28564	3.06957021103217e-09	1.08640859969031e-07	3.39268286482503e-08	Lgals3/Anxa1/Ripk3/Cd24a/Arg2	5
GO:0050900	Biological Process	GO:0050900	leukocyte migration	45789	386/28564	3.21711691688877e-07	7.2458246923563e-06	2.26275687455813e-06	Lgals3/Anxa1/Ripk3/Cd24a/Pycard	5
GO:0050671	Biological Process	GO:0050671	positive regulation of lymphocyte proliferation	45789	157/28564	3.61277331283783e-09	1.23457184586975e-07	3.85537333565997e-08	Anxa1/Cd24a/Pycard/Cd276/Vtcn1	5
GO:0002819	Biological Process	GO:0002819	regulation of adaptive immune response	45789	249/28564	3.64351715456695e-08	1.0316358571931e-06	3.22163622088026e-07	Anxa1/Ripk3/Cd24a/Pycard/Arg1	5
GO:0050870	Biological Process	GO:0050870	positive regulation of T cell activation	45789	252/28564	3.86784636009917e-08	1.06473215079396e-06	3.32499073061156e-07	Anxa1/Cd24a/Pycard/Cd276/Vtcn1	5
GO:0032946	Biological Process	GO:0032946	positive regulation of mononuclear cell proliferation	45789	160/28564	3.9737809302847e-09	1.31267230063738e-07	4.09926874913579e-08	Anxa1/Cd24a/Pycard/Cd276/Vtcn1	5
GO:0002696	Biological Process	GO:0002696	positive regulation of leukocyte activation	45789	408/28564	4.23128339191414e-07	9.11565617692807e-06	2.84667578311844e-06	Anxa1/Cd24a/Pycard/Cd276/Vtcn1	5
GO:0046006	Biological Process	GO:0046006	regulation of activated T cell proliferation	45789	44/28564	5.38684975253767e-12	2.32102961076732e-10	7.24820973567998e-11	Ripk3/Cd24a/Lrrc32/Pycard/Arg1	5
GO:0050867	Biological Process	GO:0050867	positive regulation of cell activation	45789	430/28564	5.4839151997743e-07	1.14538867772175e-05	3.57686835466773e-06	Anxa1/Cd24a/Pycard/Cd276/Vtcn1	5
GO:1903039	Biological Process	GO:1903039	positive regulation of leukocyte cell-cell adhesion	45789	278/28564	6.3095687370577e-08	1.68994124822275e-06	5.27742022388325e-07	Anxa1/Cd24a/Pycard/Cd276/Vtcn1	5
GO:0070665	Biological Process	GO:0070665	positive regulation of leukocyte proliferation	45789	176/28564	6.41586096659959e-09	2.051005876742e-07	6.40496816360027e-08	Anxa1/Cd24a/Pycard/Cd276/Vtcn1	5
GO:0042102	Biological Process	GO:0042102	positive regulation of T cell proliferation	45789	114/28564	7.17821394122457e-10	2.7360038522129e-08	8.5441089017005e-09	Anxa1/Cd24a/Pycard/Cd276/Vtcn1	5
GO:2000106	Biological Process	GO:2000106	regulation of leukocyte apoptotic process	45789	120/28564	9.30721504374606e-10	3.41609263272309e-08	1.06679189975101e-08	Lgals3/Anxa1/Ripk3/Cd24a/Arg2	5
GO:0070227	Biological Process	GO:0070227	lymphocyte apoptotic process	45759	112/28564	1.08207540256721e-07	2.82193874722132e-06	8.81247003752793e-07	Lgals3/Ripk3/Cd24a/Arg2	4
GO:0046942	Biological Process	GO:0046942	carboxylic acid transport	45759	367/28564	1.22321695687296e-05	0.000175615890750471	5.48420753950167e-05	Anxa1/Il1rn/Arg2/Arg1	4
GO:0015849	Biological Process	GO:0015849	organic acid transport	45759	369/28564	1.24964703650183e-05	0.000175615890750471	5.48420753950167e-05	Anxa1/Il1rn/Arg2/Arg1	4
GO:0050777	Biological Process	GO:0050777	negative regulation of immune response	45759	207/28564	1.26719657423876e-06	2.4149842405204e-05	7.54161523939665e-06	Lgals3/Anxa1/Arg2/Arg1	4
GO:0002460	Biological Process	GO:0002460	adaptive immune response based on somatic recombination of immune receptors built from immunoglobulin superfamily domains	45759	373/28564	1.30377088803691e-05	0.00017944957639508	5.60392750121126e-05	Anxa1/Ripk3/Cd24a/Arg1	4
GO:0050727	Biological Process	GO:0050727	regulation of inflammatory response	45759	377/28564	1.35960813115338e-05	0.000184571459996301	5.76387585521403e-05	Anxa1/Cd24a/Pycard/Cd276	4
GO:0002757	Biological Process	GO:0002757	immune response-activating signaling pathway	45759	391/28564	1.56903086252917e-05	0.000203966993303849	6.36956779768777e-05	Lgals3/Pycard/Cd276/Vtcn1	4
GO:0002764	Biological Process	GO:0002764	immune response-regulating signaling pathway	45759	402/28564	1.74957732215777e-05	0.000211442820275409	6.60302609389455e-05	Lgals3/Pycard/Cd276/Vtcn1	4
GO:0002822	Biological Process	GO:0002822	regulation of adaptive immune response based on somatic recombination of immune receptors built from immunoglobulin superfamily domains	45759	232/28564	1.9945366016901e-06	3.66034402273127e-05	1.14306776003292e-05	Anxa1/Ripk3/Cd24a/Arg1	4
GO:0002685	Biological Process	GO:0002685	regulation of leukocyte migration	45759	236/28564	2.13471190529852e-06	3.8463627239106e-05	1.20115846920146e-05	Lgals3/Anxa1/Ripk3/Pycard	4
GO:0019221	Biological Process	GO:0019221	cytokine-mediated signaling pathway	45759	429/28564	2.25745448366081e-05	0.000251363752057063	7.84969388759643e-05	Cd24a/Pycard/Il1rn/Arg1	4
GO:0032102	Biological Process	GO:0032102	negative regulation of response to external stimulus	45759	429/28564	2.25745448366081e-05	0.000251363752057063	7.84969388759643e-05	Cd24a/Cd276/Arg2/Arg1	4
GO:0015711	Biological Process	GO:0015711	organic anion transport	45759	437/28564	2.42684542042198e-05	0.000264286133147053	8.25323948645533e-05	Anxa1/Il1rn/Arg2/Arg1	4
GO:0032609	Biological Process	GO:0032609	type II interferon production	45759	139/28564	2.57879272861049e-07	6.23313071720244e-06	1.94650850375221e-06	Ripk3/Pycard/Cd276/Vtcn1	4
GO:0001959	Biological Process	GO:0001959	regulation of cytokine-mediated signaling pathway	45759	144/28564	2.97153657451517e-07	7.01141129843937e-06	2.18955326543223e-06	Cd24a/Pycard/Il1rn/Arg1	4
GO:0031348	Biological Process	GO:0031348	negative regulation of defense response	45759	268/28564	3.53534086369149e-06	6.04055654468666e-05	1.88637062418384e-05	Cd24a/Cd276/Arg2/Arg1	4
GO:0070228	Biological Process	GO:0070228	regulation of lymphocyte apoptotic process	45759	85/28564	3.54911731817448e-08	1.0316358571931e-06	3.22163622088026e-07	Lgals3/Ripk3/Cd24a/Arg2	4
GO:0002253	Biological Process	GO:0002253	activation of immune response	45759	482/28564	3.55995619318623e-05	0.000367491311192454	0.000114761745701398	Lgals3/Pycard/Cd276/Vtcn1	4
GO:0002831	Biological Process	GO:0002831	regulation of response to biotic stimulus	45759	485/28564	3.64722277813328e-05	0.000372618327126812	0.000116362831988191	Cd24a/Pycard/Arg2/Arg1	4
GO:0060759	Biological Process	GO:0060759	regulation of response to cytokine stimulus	45759	154/28564	3.8889438523081e-07	8.56431857252739e-06	2.67450173702592e-06	Cd24a/Pycard/Il1rn/Arg1	4
GO:0002699	Biological Process	GO:0002699	positive regulation of immune effector process	45759	327/28564	7.76382111292678e-06	0.000120217917545476	3.75421613026394e-05	Anxa1/Cd24a/Pycard/Arg1	4
GO:0071674	Biological Process	GO:0071674	mononuclear cell migration	45759	185/28564	8.09624899437023e-07	1.60467655068418e-05	5.01115200914705e-06	Lgals3/Anxa1/Ripk3/Pycard	4
GO:0002706	Biological Process	GO:0002706	regulation of lymphocyte mediated immunity	45728	238/28564	0.000118875161767169	0.00102439378531534	0.000319902037158331	Ripk3/Cd24a/Arg1	3
GO:0001906	Biological Process	GO:0001906	cell killing	45728	250/28564	0.000137470481203468	0.00116438672540715	0.000363619626395138	Lgals3/Ripk3/Arg1	3
GO:0002429	Biological Process	GO:0002429	immune response-activating cell surface receptor signaling pathway	45728	272/28564	0.00017630109975302	0.00143208516274789	0.000447217630089627	Lgals3/Cd276/Vtcn1	3
GO:0002768	Biological Process	GO:0002768	immune response-regulating cell surface receptor signaling pathway	45728	283/28564	0.000198135378101023	0.00158348515885576	0.000494497463172333	Lgals3/Cd276/Vtcn1	3
GO:0002703	Biological Process	GO:0002703	regulation of leukocyte mediated immunity	45728	310/28564	0.000259005914085346	0.00198972760355487	0.000621360577242691	Ripk3/Cd24a/Arg1	3
GO:0002366	Biological Process	GO:0002366	leukocyte activation involved in immune response	45728	317/28564	0.00027655050035147	0.00209207286907105	0.000653321390946825	Lgals3/Anxa1/Pycard	3
GO:0002263	Biological Process	GO:0002263	cell activation involved in immune response	45728	321/28564	0.00028691356337976	0.00215402531294956	0.000672668162947762	Lgals3/Anxa1/Pycard	3
GO:0002833	Biological Process	GO:0002833	positive regulation of response to biotic stimulus	45728	335/28564	0.000325160786277105	0.00242281458045572	0.00075660681571404	Cd24a/Pycard/Arg1	3
GO:0062197	Biological Process	GO:0062197	cellular response to chemical stress	45728	347/28564	0.000360454551734658	0.0025884815997757	0.000808342015331728	Anxa1/Ripk3/Pycard	3
GO:0071900	Biological Process	GO:0071900	regulation of protein serine/threonine kinase activity	45728	354/28564	0.000382142132000569	0.0026858358355501	0.000838744209094195	Cd24a/Pycard/Il1rn	3
GO:0002449	Biological Process	GO:0002449	lymphocyte mediated immunity	45728	372/28564	0.000441740449956452	0.00304003323546419	0.000949354475783603	Ripk3/Cd24a/Arg1	3
GO:0045860	Biological Process	GO:0045860	positive regulation of protein kinase activity	45728	373/28564	0.000445216418127339	0.00304282393354616	0.000950225966819873	Ripk3/Cd24a/Il1rn	3
GO:0048872	Biological Process	GO:0048872	homeostasis of number of cells	45728	391/28564	0.000510834651316845	0.00326604606099996	0.00101993471977693	Anxa1/Ripk3/Cd24a	3
GO:2001233	Biological Process	GO:2001233	regulation of apoptotic signaling pathway	45728	424/28564	0.000646701975148807	0.00403070224762558	0.00125872479770771	Lgals3/Ripk3/Pycard	3
GO:0043254	Biological Process	GO:0043254	regulation of protein-containing complex assembly	45728	435/28564	0.000696654557290476	0.00428810351723517	0.00133910715817849	Lgals3/Cd24a/Pycard	3
GO:0033674	Biological Process	GO:0033674	positive regulation of kinase activity	45728	440/28564	0.000720155015620557	0.00440539271901218	0.00137573472769619	Ripk3/Cd24a/Il1rn	3
GO:0031349	Biological Process	GO:0031349	positive regulation of defense response	45728	452/28564	0.000778616943827835	0.0046172864590477	0.0014419058037708	Cd24a/Pycard/Arg1	3
GO:0030098	Biological Process	GO:0030098	lymphocyte differentiation	45728	478/28564	0.000915516063538181	0.00530571005243472	0.00165688964407649	Anxa1/Ripk3/Cd24a	3
GO:0002443	Biological Process	GO:0002443	leukocyte mediated immunity	45728	480/28564	0.000926639741807643	0.00533895339611264	0.00166727101647152	Ripk3/Cd24a/Arg1	3
GO:0070232	Biological Process	GO:0070232	regulation of T cell apoptotic process	45728	50/28564	1.09797526897034e-06	2.13351665009726e-05	6.66263630706457e-06	Lgals3/Ripk3/Arg2	3
GO:0032890	Biological Process	GO:0032890	regulation of organic acid transport	45728	109/28564	1.15973083880061e-05	0.000169013714889912	5.27803199082629e-05	Il1rn/Arg2/Arg1	3
GO:0032642	Biological Process	GO:0032642	regulation of chemokine production	45728	112/28564	1.25819659367139e-05	0.000175615890750471	5.48420753950167e-05	Cd24a/Pycard/Arg2	3
GO:0046634	Biological Process	GO:0046634	regulation of alpha-beta T cell activation	45728	119/28564	1.50907250919984e-05	0.000202093359002303	6.31105715084999e-05	Anxa1/Cd24a/Arg2	3
GO:0002709	Biological Process	GO:0002709	regulation of T cell mediated immunity	45728	120/28564	1.54740036639037e-05	0.000203966993303849	6.36956779768777e-05	Ripk3/Cd24a/Arg1	3
GO:0032602	Biological Process	GO:0032602	chemokine production	45728	121/28564	1.58636551536745e-05	0.000203966993303849	6.36956779768777e-05	Cd24a/Pycard/Arg2	3
GO:0032652	Biological Process	GO:0032652	regulation of interleukin-1 production	45728	122/28564	1.62597300413764e-05	0.000203966993303849	6.36956779768777e-05	Anxa1/Pycard/Arg2	3
GO:0071675	Biological Process	GO:0071675	regulation of mononuclear cell migration	45728	122/28564	1.62597300413764e-05	0.000203966993303849	6.36956779768777e-05	Lgals3/Ripk3/Pycard	3
GO:0051955	Biological Process	GO:0051955	regulation of amino acid transport	45728	57/28564	1.63640880616673e-06	3.05977571115326e-05	9.55519739847106e-06	Il1rn/Arg2/Arg1	3
GO:0051952	Biological Process	GO:0051952	regulation of amine transport	45728	123/28564	1.66622787570104e-05	0.000206403978102467	6.44567099284351e-05	Il1rn/Arg2/Arg1	3
GO:0032649	Biological Process	GO:0032649	regulation of type II interferon production	45728	125/28564	1.74869991419293e-05	0.000211442820275409	6.60302609389455e-05	Ripk3/Pycard/Cd276	3
GO:0035710	Biological Process	GO:0035710	CD4-positive, alpha-beta T cell activation	45728	127/28564	1.83382187482408e-05	0.000218953913006104	6.8375856841887e-05	Anxa1/Cd24a/Arg2	3
GO:0032612	Biological Process	GO:0032612	interleukin-1 production	45728	128/28564	1.8773891303303e-05	0.000221487217637778	6.91669679595375e-05	Anxa1/Pycard/Arg2	3
GO:0015837	Biological Process	GO:0015837	amine transport	45728	129/28564	1.9216339216554e-05	0.000222991461574049	6.9636719637549e-05	Il1rn/Arg2/Arg1	3
GO:0002829	Biological Process	GO:0002829	negative regulation of type 2 immune response	45728	14/28564	2.05652795932989e-08	6.17581578089675e-07	1.92860995229024e-07	Anxa1/Arg2/Arg1	3
GO:0001776	Biological Process	GO:0001776	leukocyte homeostasis	45728	136/28564	2.25073851123149e-05	0.000251363752057063	7.84969388759643e-05	Anxa1/Ripk3/Cd24a	3
GO:0050852	Biological Process	GO:0050852	T cell receptor signaling pathway	45728	138/28564	2.35115083794563e-05	0.000258887831156013	8.08465902170778e-05	Lgals3/Cd276/Vtcn1	3
GO:0002698	Biological Process	GO:0002698	negative regulation of immune effector process	45728	143/28564	2.61499770310663e-05	0.000281680730845508	8.79644536285297e-05	Lgals3/Anxa1/Arg1	3
GO:0032663	Biological Process	GO:0032663	regulation of interleukin-2 production	45728	67/28564	2.67282842169635e-06	4.72995172482336e-05	1.47708939093746e-05	Anxa1/Cd276/Vtcn1	3
GO:0070231	Biological Process	GO:0070231	T cell apoptotic process	45728	68/28564	2.79552837623271e-06	4.8602958260467e-05	1.51779379983826e-05	Lgals3/Ripk3/Arg2	3
GO:0002828	Biological Process	GO:0002828	regulation of type 2 immune response	45728	33/28564	3.06871627999483e-07	7.07232054296482e-06	2.20857426271353e-06	Anxa1/Arg2/Arg1	3
GO:0032623	Biological Process	GO:0032623	interleukin-2 production	45728	74/28564	3.61082892628693e-06	6.06496858635652e-05	1.89399412012196e-05	Anxa1/Cd276/Vtcn1	3
GO:0002456	Biological Process	GO:0002456	T cell mediated immunity	45728	162/28564	3.79432720042439e-05	0.000383691658736793	0.00011982085896077	Ripk3/Cd24a/Arg1	3
GO:2000514	Biological Process	GO:2000514	regulation of CD4-positive, alpha-beta T cell activation	45728	77/28564	4.07171331286215e-06	6.72511315507731e-05	2.10014686663416e-05	Anxa1/Cd24a/Arg2	3
GO:0006865	Biological Process	GO:0006865	amino acid transport	45728	167/28564	4.15401583810757e-05	0.000415821181370162	0.00012985440259475	Il1rn/Arg2/Arg1	3
GO:0050851	Biological Process	GO:0050851	antigen receptor-mediated signaling pathway	45728	178/28564	5.02266367068096e-05	0.000487986244867141	0.000152390414776079	Lgals3/Cd276/Vtcn1	3
GO:0032743	Biological Process	GO:0032743	positive regulation of interleukin-2 production	45728	40/28564	5.54779581540302e-07	1.14538867772175e-05	3.57686835466773e-06	Anxa1/Cd276/Vtcn1	3
GO:0032680	Biological Process	GO:0032680	regulation of tumor necrosis factor production	45728	185/28564	5.63311593999639e-05	0.000532853879542904	0.000166401870078723	Cd24a/Pycard/Arg2	3
GO:1903555	Biological Process	GO:1903555	regulation of tumor necrosis factor superfamily cytokine production	45728	188/28564	5.90897034857399e-05	0.00055243298258838	0.000172516115439995	Cd24a/Pycard/Arg2	3
GO:0046631	Biological Process	GO:0046631	alpha-beta T cell activation	45728	191/28564	6.19354837257193e-05	0.000573626769833531	0.000179134601233266	Anxa1/Cd24a/Arg2	3
GO:0032640	Biological Process	GO:0032640	tumor necrosis factor production	45728	192/28564	6.29036828263512e-05	0.000577199534082537	0.000180250319210012	Cd24a/Pycard/Arg2	3
GO:0071706	Biological Process	GO:0071706	tumor necrosis factor superfamily cytokine production	45728	195/28564	6.58677551319175e-05	0.000598852709502112	0.000187012264691296	Cd24a/Pycard/Arg2	3
GO:0070555	Biological Process	GO:0070555	response to interleukin-1	45728	94/28564	7.43127644489565e-06	0.000116895158045898	3.65045158696628e-05	Anxa1/Pycard/Il1rn	3
GO:0042092	Biological Process	GO:0042092	type 2 immune response	45728	45/28564	7.95852191471445e-07	1.60467655068418e-05	5.01115200914705e-06	Anxa1/Arg2/Arg1	3
GO:0031334	Biological Process	GO:0031334	positive regulation of protein-containing complex assembly	45728	208/28564	7.97705233315897e-05	0.000718659896560049	0.000224426161334807	Lgals3/Cd24a/Pycard	3
GO:0071634	Biological Process	GO:0071634	regulation of transforming growth factor beta production	45700	39/28564	0.000118855261205622	0.00102439378531534	0.000319902037158331	Cd24a/Lrrc32	2
GO:0071604	Biological Process	GO:0071604	transforming growth factor beta production	45700	41/28564	0.000131465354441364	0.00112312212285683	0.0003507333412501	Cd24a/Lrrc32	2
GO:2000516	Biological Process	GO:2000516	positive regulation of CD4-positive, alpha-beta T cell activation	45700	43/28564	0.00014470464670166	0.00121527377018089	0.000379510848619876	Anxa1/Cd24a	2
GO:0001562	Biological Process	GO:0001562	response to protozoan	45700	44/28564	0.000151559964589468	0.00126215062948036	0.000394149753111929	Vtcn1/Arg1	2
GO:0046636	Biological Process	GO:0046636	negative regulation of alpha-beta T cell activation	45700	45/28564	0.000158572248887049	0.00130954248872555	0.000408949483971864	Anxa1/Arg2	2
GO:0072337	Biological Process	GO:0072337	modified amino acid transport	45700	46/28564	0.000165741388588802	0.00135743567017771	0.000423905769857396	Arg2/Arg1	2
GO:2000404	Biological Process	GO:2000404	regulation of T cell migration	45700	50/28564	0.000195984283169387	0.00157902784244604	0.000493105513494222	Ripk3/Pycard	2
GO:0046640	Biological Process	GO:0046640	regulation of alpha-beta T cell proliferation	45700	51/28564	0.000203936036651592	0.00161680489857382	0.000504902692846888	Cd24a/Arg2	2
GO:0043029	Biological Process	GO:0043029	T cell homeostasis	45700	52/28564	0.000212043980610254	0.001667742736387	0.000520809776937466	Ripk3/Cd24a	2
GO:0089718	Biological Process	GO:0089718	amino acid import across plasma membrane	45700	55/28564	0.000237303849236218	0.00185171743774088	0.000578262177169069	Arg2/Arg1	2
GO:0046633	Biological Process	GO:0046633	alpha-beta T cell proliferation	45700	56/28564	0.000246035449254647	0.00190485257977621	0.000594855444743965	Cd24a/Arg2	2
GO:0002548	Biological Process	GO:0002548	monocyte chemotaxis	45700	59/28564	0.000273163634760492	0.00208234740036652	0.000650284280320524	Lgals3/Anxa1	2
GO:2000401	Biological Process	GO:2000401	regulation of lymphocyte migration	45700	65/28564	0.000331610317206525	0.00245243152501243	0.000765855720806899	Ripk3/Pycard	2
GO:0032720	Biological Process	GO:0032720	negative regulation of tumor necrosis factor production	45700	66/28564	0.000341893334820921	0.00250975033190765	0.000783755480992989	Cd24a/Arg2	2
GO:0072678	Biological Process	GO:0072678	T cell migration	45700	67/28564	0.000352330888863975	0.00254861248805985	0.000795891519984699	Ripk3/Pycard	2
GO:1903556	Biological Process	GO:1903556	negative regulation of tumor necrosis factor superfamily cytokine production	45700	67/28564	0.000352330888863975	0.00254861248805985	0.000795891519984699	Cd24a/Arg2	2
GO:0009064	Biological Process	GO:0009064	glutamine family amino acid metabolic process	45700	69/28564	0.000373669166884837	0.00264504388844909	0.00082600552679806	Arg2/Arg1	2
GO:1902475	Biological Process	GO:1902475	L-alpha-amino acid transmembrane transport	45700	69/28564	0.000373669166884837	0.00264504388844909	0.00082600552679806	Arg2/Arg1	2
GO:0001960	Biological Process	GO:0001960	negative regulation of cytokine-mediated signaling pathway	45700	73/28564	0.000418195330132669	0.00291853219832025	0.000911411616449257	Il1rn/Arg1	2
GO:0071677	Biological Process	GO:0071677	positive regulation of mononuclear cell migration	45700	74/28564	0.000429711566277292	0.00297793120406151	0.000929960989956009	Lgals3/Pycard	2
GO:0032677	Biological Process	GO:0032677	regulation of interleukin-8 production	45700	76/28564	0.000453204906385043	0.00307620590566834	0.000960650630693602	Anxa1/Pycard	2
GO:0032637	Biological Process	GO:0032637	interleukin-8 production	45700	77/28564	0.000465181791533635	0.00311483213114751	0.000972712992253831	Anxa1/Pycard	2
GO:0060761	Biological Process	GO:0060761	negative regulation of response to cytokine stimulus	45700	77/28564	0.000465181791533635	0.00311483213114751	0.000972712992253831	Il1rn/Arg1	2
GO:0002437	Biological Process	GO:0002437	inflammatory response to antigenic stimulus	45700	78/28564	0.0004773120076225	0.00315344133035932	0.000984770036779053	Cd24a/Il1rn	2
GO:0046635	Biological Process	GO:0046635	positive regulation of alpha-beta T cell activation	45700	78/28564	0.0004773120076225	0.00315344133035932	0.000984770036779053	Anxa1/Cd24a	2
GO:0015807	Biological Process	GO:0015807	L-amino acid transport	45700	79/28564	0.000489595445374574	0.00317117049912551	0.000990306576815444	Arg2/Arg1	2
GO:0071347	Biological Process	GO:0071347	cellular response to interleukin-1	45700	79/28564	0.000489595445374574	0.00317117049912551	0.000990306576815444	Pycard/Il1rn	2
GO:1901606	Biological Process	GO:1901606	alpha-amino acid catabolic process	45700	79/28564	0.000489595445374574	0.00317117049912551	0.000990306576815444	Arg2/Arg1	2
GO:1903036	Biological Process	GO:1903036	positive regulation of response to wounding	45700	80/28564	0.000502031995564837	0.00323060849093996	0.00100886812505852	Anxa1/Cd24a	2
GO:0032729	Biological Process	GO:0032729	positive regulation of type II interferon production	45700	86/28564	0.000579860547860318	0.00368360130083061	0.00115033064150427	Pycard/Cd276	2
GO:0002260	Biological Process	GO:0002260	lymphocyte homeostasis	45700	90/28564	0.000634794689238044	0.00398152871541077	0.00124336867845426	Ripk3/Cd24a	2
GO:0051384	Biological Process	GO:0051384	response to glucocorticoid	45700	90/28564	0.000634794689238044	0.00398152871541077	0.00124336867845426	Anxa1/Il1rn	2
GO:0070301	Biological Process	GO:0070301	cellular response to hydrogen peroxide	45700	93/28564	0.000677590777134045	0.00419682787587399	0.00131060321366717	Anxa1/Ripk3	2
GO:1901992	Biological Process	GO:1901992	positive regulation of mitotic cell cycle phase transition	45700	97/28564	0.00073677396456778	0.00447940490114522	0.00139884756592139	Anxa1/Cdk1	2
GO:0009063	Biological Process	GO:0009063	amino acid catabolic process	45700	98/28564	0.000751947920383564	0.00454378286036654	0.00141895178814357	Arg2/Arg1	2
GO:0003333	Biological Process	GO:0003333	amino acid transmembrane transport	45700	99/28564	0.000767272923225082	0.00460828767827913	0.00143909562633604	Arg2/Arg1	2
GO:0031960	Biological Process	GO:0031960	response to corticosteroid	45700	100/28564	0.00078274886490415	0.0046172864590477	0.0014419058037708	Anxa1/Il1rn	2
GO:0051341	Biological Process	GO:0051341	regulation of oxidoreductase activity	45700	100/28564	0.00078274886490415	0.0046172864590477	0.0014419058037708	Ripk3/Arg2	2
GO:0032651	Biological Process	GO:0032651	regulation of interleukin-1 beta production	45700	102/28564	0.000814153132280386	0.0047741168881057	0.0014908814754932	Pycard/Arg2	2
GO:0032611	Biological Process	GO:0032611	interleukin-1 beta production	45700	108/28564	0.000911977230938118	0.00530571005243472	0.00165688964407649	Pycard/Arg2	2
GO:0072676	Biological Process	GO:0072676	lymphocyte migration	45700	110/28564	0.000945786153255947	0.00541776923628117	0.00169188396140705	Ripk3/Pycard	2
GO:1901989	Biological Process	GO:1901989	positive regulation of cell cycle phase transition	45700	119/28564	0.00110532662287647	0.00629527978891141	0.00196591667952622	Anxa1/Cdk1	2
GO:0042542	Biological Process	GO:0042542	response to hydrogen peroxide	45700	120/28564	0.00112379870116821	0.006363911502044	0.00198734928206589	Anxa1/Ripk3	2
GO:0008637	Biological Process	GO:0008637	apoptotic mitochondrial changes	45700	122/28564	0.00116118878704747	0.00653828459070476	0.00204180324995188	Cd24a/Pycard	2
GO:0002286	Biological Process	GO:0002286	T cell activation involved in immune response	45700	127/28564	0.00125726026357854	0.0069996905685749	0.00218589306618622	Lgals3/Anxa1	2
GO:0002718	Biological Process	GO:0002718	regulation of cytokine production involved in immune response	45700	127/28564	0.00125726026357854	0.0069996905685749	0.00218589306618622	Pycard/Arg1	2
GO:0071621	Biological Process	GO:0071621	granulocyte chemotaxis	45700	131/28564	0.00133678083500582	0.00740083691335626	0.00231116474855461	Lgals3/Anxa1	2
GO:0043406	Biological Process	GO:0043406	positive regulation of MAP kinase activity	45700	132/28564	0.00135703000422653	0.00742992670822372	0.00232024903310614	Cd24a/Il1rn	2
GO:0045931	Biological Process	GO:0045931	positive regulation of mitotic cell cycle	45700	132/28564	0.00135703000422653	0.00742992670822372	0.00232024903310614	Anxa1/Cdk1	2
GO:0001910	Biological Process	GO:0001910	regulation of leukocyte mediated cytotoxicity	45700	134/28564	0.00139797042866546	0.00761202579564545	0.00237711570866192	Ripk3/Arg1	2
GO:0002832	Biological Process	GO:0002832	negative regulation of response to biotic stimulus	45700	139/28564	0.00150289536095897	0.00813863006945539	0.00254156592534907	Arg2/Arg1	2
GO:1905039	Biological Process	GO:1905039	carboxylic acid transmembrane transport	45700	143/28564	0.00158947570703427	0.00856070883516827	0.00267337447292949	Arg2/Arg1	2
GO:1903825	Biological Process	GO:1903825	organic acid transmembrane transport	45700	144/28564	0.00161148663196288	0.00863234190419035	0.00269574435161927	Arg2/Arg1	2
GO:0034614	Biological Process	GO:0034614	cellular response to reactive oxygen species	45700	146/28564	0.00165594674654864	0.00882281304209515	0.00275522548661743	Anxa1/Ripk3	2
GO:0002367	Biological Process	GO:0002367	cytokine production involved in immune response	45700	149/28564	0.00172373099351687	0.00913485248435947	0.00285267048744138	Pycard/Arg1	2
GO:0050729	Biological Process	GO:0050729	positive regulation of inflammatory response	45700	152/28564	0.00179282559456055	0.00945047959685904	0.0029512358611467	Cd24a/Pycard	2
GO:0050728	Biological Process	GO:0050728	negative regulation of inflammatory response	45700	153/28564	0.00181614782545108	0.00952276452392603	0.00297380930483218	Cd24a/Cd276	2
GO:0031341	Biological Process	GO:0031341	regulation of cell killing	45700	155/28564	0.00186322770040584	0.0096673227806397	0.00301895257051152	Ripk3/Arg1	2
GO:0072073	Biological Process	GO:0072073	kidney epithelium development	45700	155/28564	0.00186322770040584	0.0096673227806397	0.00301895257051152	Cd24a/Arg2	2
GO:0051092	Biological Process	GO:0051092	positive regulation of NF-kappaB transcription factor activity	45700	158/28564	0.00193493446587889	0.00998708362336446	0.00311880884302847	Ripk3/Pycard	2
GO:0031099	Biological Process	GO:0031099	regeneration	45700	161/28564	0.00200794304990118	0.0102570699095468	0.00320312130586515	Anxa1/Cdk1	2
GO:2000377	Biological Process	GO:2000377	regulation of reactive oxygen species metabolic process	45700	161/28564	0.00200794304990118	0.0102570699095468	0.00320312130586515	Ripk3/Arg2	2
GO:0097530	Biological Process	GO:0097530	granulocyte migration	45700	162/28564	0.00203256804712489	0.0103296150497475	0.00322577601001197	Lgals3/Anxa1	2
GO:0002687	Biological Process	GO:0002687	positive regulation of leukocyte migration	45700	164/28564	0.00208225061548487	0.0105281140813546	0.00328776412971295	Lgals3/Pycard	2
GO:2001236	Biological Process	GO:2001236	regulation of extrinsic apoptotic signaling pathway	45700	169/28564	0.00220897549136294	0.011112155898176	0.0034701511860043	Lgals3/Pycard	2
GO:0032675	Biological Process	GO:0032675	regulation of interleukin-6 production	45700	170/28564	0.00223475136381079	0.0111850434421035	0.00349291281743951	Cd24a/Pycard	2
GO:0002821	Biological Process	GO:0002821	positive regulation of adaptive immune response	45700	172/28564	0.00228673316911831	0.0113307628529812	0.00353841869326728	Cd24a/Pycard	2
GO:2001235	Biological Process	GO:2001235	positive regulation of apoptotic signaling pathway	45700	172/28564	0.00228673316911831	0.0113307628529812	0.00353841869326728	Ripk3/Pycard	2
GO:1903034	Biological Process	GO:1903034	regulation of response to wounding	45700	177/28564	0.0024191914940608	0.0119274565702202	0.00372475673869534	Anxa1/Cd24a	2
GO:0032635	Biological Process	GO:0032635	interleukin-6 production	45700	179/28564	0.00247317415801538	0.0121332454979864	0.00378902137809548	Cd24a/Pycard	2
GO:0001909	Biological Process	GO:0001909	leukocyte mediated cytotoxicity	45700	181/28564	0.00252772661978864	0.0122792994127968	0.00383463171423044	Ripk3/Arg1	2
GO:2001242	Biological Process	GO:2001242	regulation of intrinsic apoptotic signaling pathway	45700	181/28564	0.00252772661978864	0.0122792994127968	0.00383463171423044	Ripk3/Pycard	2
GO:1903531	Biological Process	GO:1903531	negative regulation of secretion by cell	45700	188/28564	0.00272313538408921	0.0131640349543044	0.00411092068252749	Anxa1/Il1rn	2
GO:0000302	Biological Process	GO:0000302	response to reactive oxygen species	45700	191/28564	0.00280900679194823	0.0135132317030131	0.00421996932464374	Anxa1/Ripk3	2
GO:0002705	Biological Process	GO:0002705	positive regulation of leukocyte mediated immunity	45700	194/28564	0.00289614903546169	0.0138651386190461	0.00432986430930962	Cd24a/Arg1	2
GO:1901605	Biological Process	GO:1901605	alpha-amino acid metabolic process	45700	195/28564	0.00292547837515423	0.0139382166816242	0.00435268543671732	Arg2/Arg1	2
GO:0043405	Biological Process	GO:0043405	regulation of MAP kinase activity	45700	202/28564	0.00313472010336298	0.0148636728346063	0.00464169081031839	Cd24a/Il1rn	2
GO:0071902	Biological Process	GO:0071902	positive regulation of protein serine/threonine kinase activity	45700	206/28564	0.00325737058066549	0.0153716868830452	0.00480033559255967	Cd24a/Il1rn	2
GO:0002700	Biological Process	GO:0002700	regulation of production of molecular mediator of immune response	45700	208/28564	0.00331953417337164	0.0155172564425061	0.00484579467215125	Pycard/Arg1	2
GO:0098739	Biological Process	GO:0098739	import across plasma membrane	45700	208/28564	0.00331953417337164	0.0155172564425061	0.00484579467215125	Arg2/Arg1	2
GO:0098742	Biological Process	GO:0098742	cell-cell adhesion via plasma-membrane adhesion molecules	45700	211/28564	0.00341382519402659	0.0158831021938045	0.00496004253542782	Cd24a/Il1rn	2
GO:0002262	Biological Process	GO:0002262	myeloid cell homeostasis	45700	214/28564	0.00350936851112649	0.0162513280118054	0.00507503365603143	Anxa1/Cd24a	2
GO:0051048	Biological Process	GO:0051048	negative regulation of secretion	45700	218/28564	0.00363870283802257	0.016771881453397	0.00523759429316345	Anxa1/Il1rn	2
GO:0045619	Biological Process	GO:0045619	regulation of lymphocyte differentiation	45700	222/28564	0.0037702520096296	0.0172977765812173	0.00540182305473247	Anxa1/Cd24a	2
GO:0002285	Biological Process	GO:0002285	lymphocyte activation involved in immune response	45700	223/28564	0.00380348460633026	0.0173698306215359	0.00542432439612465	Lgals3/Anxa1	2
GO:0030595	Biological Process	GO:0030595	leukocyte chemotaxis	45700	230/28564	0.00403996877360918	0.0183086967871424	0.0057175175053586	Lgals3/Anxa1	2
GO:0007249	Biological Process	GO:0007249	I-kappaB kinase/NF-kappaB signaling	45700	236/28564	0.00424802182768761	0.0183833608351023	0.00574083391100968	Ripk3/Pycard	2
GO:0048545	Biological Process	GO:0048545	response to steroid hormone	45700	236/28564	0.00424802182768761	0.0183833608351023	0.00574083391100968	Anxa1/Il1rn	2
GO:0006909	Biological Process	GO:0006909	phagocytosis	45700	240/28564	0.00438945715524139	0.0188924933582265	0.0058998279752707	Anxa1/Pycard	2
GO:0016054	Biological Process	GO:0016054	organic acid catabolic process	45700	242/28564	0.00446099237721999	0.0188924933582265	0.0058998279752707	Arg2/Arg1	2
GO:0046395	Biological Process	GO:0046395	carboxylic acid catabolic process	45700	242/28564	0.00446099237721999	0.0188924933582265	0.0058998279752707	Arg2/Arg1	2
GO:0097191	Biological Process	GO:0097191	extrinsic apoptotic signaling pathway	45700	242/28564	0.00446099237721999	0.0188924933582265	0.0058998279752707	Lgals3/Pycard	2
GO:0097529	Biological Process	GO:0097529	myeloid leukocyte migration	45700	242/28564	0.00446099237721999	0.0188924933582265	0.0058998279752707	Lgals3/Anxa1	2
GO:0072593	Biological Process	GO:0072593	reactive oxygen species metabolic process	45700	249/28564	0.00471564405010244	0.0193908848699233	0.00605546779091556	Ripk3/Arg2	2
GO:0090068	Biological Process	GO:0090068	positive regulation of cell cycle process	45700	262/28564	0.00520612948696697	0.0203923886228627	0.00636822163165505	Anxa1/Cdk1	2
GO:0002274	Biological Process	GO:0002274	myeloid leukocyte activation	45700	264/28564	0.0052836040014444	0.0205335355507114	0.00641229959308422	Anxa1/Pycard	2
GO:0098657	Biological Process	GO:0098657	import into cell	45700	264/28564	0.0052836040014444	0.0205335355507114	0.00641229959308422	Arg2/Arg1	2
GO:0030073	Biological Process	GO:0030073	insulin secretion	45700	265/28564	0.00532254197956245	0.0206040589911968	0.00643432295226711	Anxa1/Il1rn	2
GO:0006520	Biological Process	GO:0006520	amino acid metabolic process	45700	273/28564	0.00563884993134123	0.0214103459078895	0.0066861136511971	Arg2/Arg1	2
GO:0034599	Biological Process	GO:0034599	cellular response to oxidative stress	45700	276/28564	0.00575966072877909	0.0215334277264282	0.00672455016365171	Anxa1/Ripk3	2
GO:0051091	Biological Process	GO:0051091	positive regulation of DNA-binding transcription factor activity	45700	276/28564	0.00575966072877909	0.0215334277264282	0.00672455016365171	Ripk3/Pycard	2
GO:0051607	Biological Process	GO:0051607	defense response to virus	45700	305/28564	0.00698862002071283	0.0243376663483171	0.00760026969717482	Ripk3/Pycard	2
GO:0140546	Biological Process	GO:0140546	defense response to symbiont	45700	306/28564	0.00703295756377863	0.0243376663483171	0.00760026969717482	Ripk3/Pycard	2
GO:0060326	Biological Process	GO:0060326	cell chemotaxis	45700	308/28564	0.00712202143391722	0.0243376663483171	0.00760026969717482	Lgals3/Anxa1	2
GO:0048511	Biological Process	GO:0048511	rhythmic process	45700	314/28564	0.00739231627671313	0.0248153591912367	0.00774944564472207	Anxa1/Cdk1	2
GO:0010721	Biological Process	GO:0010721	negative regulation of cell development	45700	318/28564	0.00757509105609203	0.0248573352204874	0.00776255409721525	Anxa1/Cd24a	2
GO:0030072	Biological Process	GO:0030072	peptide hormone secretion	45700	320/28564	0.00766724957219495	0.0250767139473439	0.00783106261672856	Anxa1/Il1rn	2
GO:0097193	Biological Process	GO:0097193	intrinsic apoptotic signaling pathway	45700	322/28564	0.00775992113486402	0.0252963218574021	0.0078996427065444	Ripk3/Pycard	2
GO:0002790	Biological Process	GO:0002790	peptide secretion	45700	328/28564	0.00804100633274211	0.0258721989472319	0.00807948004725284	Anxa1/Il1rn	2
GO:0030217	Biological Process	GO:0030217	T cell differentiation	45700	331/28564	0.00818327129371819	0.0262447309128632	0.00819581590990682	Anxa1/Ripk3	2
GO:0001822	Biological Process	GO:0001822	kidney development	45700	336/28564	0.00842292217709094	0.0263315958280666	0.00822294245414158	Cd24a/Arg2	2
GO:0015833	Biological Process	GO:0015833	peptide transport	45700	342/28564	0.00871468368499001	0.0265527366923965	0.00829200126142077	Anxa1/Il1rn	2
GO:1901990	Biological Process	GO:1901990	regulation of mitotic cell cycle phase transition	45700	342/28564	0.00871468368499001	0.0265527366923965	0.00829200126142077	Anxa1/Cdk1	2
GO:0045787	Biological Process	GO:0045787	positive regulation of cell cycle	45700	350/28564	0.00911075897498494	0.027411814054037	0.00856027758445682	Anxa1/Cdk1	2
GO:0072001	Biological Process	GO:0072001	renal system development	45700	352/28564	0.00921103338041808	0.027411814054037	0.00856027758445682	Cd24a/Arg2	2
GO:0044282	Biological Process	GO:0044282	small molecule catabolic process	45700	355/28564	0.00936238356196944	0.0277788087123105	0.0086748842332777	Arg2/Arg1	2
GO:1902105	Biological Process	GO:1902105	regulation of leukocyte differentiation	45700	359/28564	0.00956593179210958	0.0281270928697024	0.00878364788750598	Anxa1/Cd24a	2
GO:0009615	Biological Process	GO:0009615	response to virus	45700	366/28564	0.00992693101781677	0.0288340267381068	0.00900441219502192	Ripk3/Pycard	2
GO:0045088	Biological Process	GO:0045088	regulation of innate immune response	45700	385/28564	0.0109372808308991	0.0303609112140643	0.00948123415681652	Pycard/Arg1	2
GO:0042742	Biological Process	GO:0042742	defense response to bacterium	45700	386/28564	0.0109916832221539	0.0304266985283646	0.00950177849842177	Pycard/Arg2	2
GO:0046879	Biological Process	GO:0046879	hormone secretion	45700	404/28564	0.0119916883860265	0.03184409540146	0.00994440920710525	Anxa1/Il1rn	2
GO:0002440	Biological Process	GO:0002440	production of molecular mediator of immune response	45700	405/28564	0.0120483917451234	0.03184409540146	0.00994440920710525	Pycard/Arg1	2
GO:0006979	Biological Process	GO:0006979	response to oxidative stress	45700	408/28564	0.0122192224585094	0.03184409540146	0.00994440920710525	Anxa1/Ripk3	2
GO:0009914	Biological Process	GO:0009914	hormone transport	45700	413/28564	0.0125063368468259	0.03184409540146	0.00994440920710525	Anxa1/Il1rn	2
GO:0002237	Biological Process	GO:0002237	response to molecule of bacterial origin	45700	414/28564	0.0125641183672763	0.03184409540146	0.00994440920710525	Cd24a/Pycard	2
GO:0042886	Biological Process	GO:0042886	amide transport	45700	429/28564	0.0134451089857868	0.0328990197652215	0.0102738454628234	Anxa1/Il1rn	2
GO:1901987	Biological Process	GO:1901987	regulation of cell cycle phase transition	45700	437/28564	0.0139258412935343	0.033415275355672	0.0104350639487679	Anxa1/Cdk1	2
GO:0009306	Biological Process	GO:0009306	protein secretion	45700	438/28564	0.0139864612319394	0.0334796692774201	0.0104551731558357	Anxa1/Il1rn	2
GO:0035592	Biological Process	GO:0035592	establishment of protein localization to extracellular region	45700	439/28564	0.014047198286429	0.0334894005855261	0.0104582120900151	Anxa1/Il1rn	2
GO:0071692	Biological Process	GO:0071692	protein localization to extracellular region	45700	445/28564	0.0144140749184382	0.0338234965716677	0.0105625450019335	Anxa1/Il1rn	2
GO:0051090	Biological Process	GO:0051090	regulation of DNA-binding transcription factor activity	45700	447/28564	0.0145372999054573	0.0338234965716677	0.0105625450019335	Ripk3/Pycard	2
GO:1903706	Biological Process	GO:1903706	regulation of hemopoiesis	45700	447/28564	0.0145372999054573	0.0338234965716677	0.0105625450019335	Anxa1/Cd24a	2
GO:0022411	Biological Process	GO:0022411	cellular component disassembly	45700	450/28564	0.014723009350141	0.0339314006185808	0.0105962417354748	Cd24a/Cdk1	2
GO:0044772	Biological Process	GO:0044772	mitotic cell cycle phase transition	45700	450/28564	0.014723009350141	0.0339314006185808	0.0105962417354748	Anxa1/Cdk1	2
GO:0048732	Biological Process	GO:0048732	gland development	45700	483/28564	0.0168341887972982	0.0372381274511664	0.0116288804191863	Anxa1/Ripk3	2
GO:0046007	Biological Process	GO:0046007	negative regulation of activated T cell proliferation	45700	16/28564	1.93514285523393e-05	0.000222991461574049	6.9636719637549e-05	Lrrc32/Arg1	2
GO:0006525	Biological Process	GO:0006525	arginine metabolic process	45700	19/28564	2.75564816261893e-05	0.000293639497758641	9.16989880939407e-05	Arg2/Arg1	2
GO:0010958	Biological Process	GO:0010958	regulation of amino acid import across plasma membrane	45700	20/28564	3.06111666456171e-05	0.000319322801534806	9.97194791558054e-05	Arg2/Arg1	2
GO:1903789	Biological Process	GO:1903789	regulation of amino acid transmembrane transport	45700	20/28564	3.06111666456171e-05	0.000319322801534806	9.97194791558054e-05	Arg2/Arg1	2
GO:0009065	Biological Process	GO:0009065	glutamine family amino acid catabolic process	45700	24/28564	4.44252482676095e-05	0.00044025421033201	0.000137484452533444	Arg2/Arg1	2
GO:2000561	Biological Process	GO:2000561	regulation of CD4-positive, alpha-beta T cell proliferation	45700	25/28564	4.82770430768052e-05	0.000473688610783306	0.00014792548894821	Cd24a/Arg2	2
GO:0035739	Biological Process	GO:0035739	CD4-positive, alpha-beta T cell proliferation	45700	26/28564	5.22879234405012e-05	0.000503080894461521	0.000157104235988833	Cd24a/Arg2	2
GO:0042104	Biological Process	GO:0042104	positive regulation of activated T cell proliferation	45700	27/28564	5.64577773481381e-05	0.000532853879542904	0.000166401870078723	Cd24a/Pycard	2
GO:0000050	Biological Process	GO:0000050	urea cycle	45700	10/28564	7.26695655375985e-06	0.000116154095883484	3.62730938337079e-05	Arg2/Arg1	2
GO:0006527	Biological Process	GO:0006527	arginine catabolic process	45700	10/28564	7.26695655375985e-06	0.000116154095883484	3.62730938337079e-05	Arg2/Arg1	2
GO:0032682	Biological Process	GO:0032682	negative regulation of chemokine production	45700	33/28564	8.48090793098081e-05	0.00075040890710732	0.000234340877040259	Cd24a/Arg2	2
GO:2000108	Biological Process	GO:2000108	positive regulation of leukocyte apoptotic process	45700	33/28564	8.48090793098081e-05	0.00075040890710732	0.000234340877040259	Anxa1/Cd24a	2
GO:0006591	Biological Process	GO:0006591	ornithine metabolic process	45700	11/28564	8.87976272419552e-06	0.000131340968054892	4.1015714704061e-05	Arg2/Arg1	2
GO:0019627	Biological Process	GO:0019627	urea metabolic process	45700	11/28564	8.87976272419552e-06	0.000131340968054892	4.1015714704061e-05	Arg2/Arg1	2
GO:0071941	Biological Process	GO:0071941	nitrogen cycle metabolic process	45700	11/28564	8.87976272419552e-06	0.000131340968054892	4.1015714704061e-05	Arg2/Arg1	2
GO:2000515	Biological Process	GO:2000515	negative regulation of CD4-positive, alpha-beta T cell activation	45700	35/28564	9.55262324281694e-05	0.000837756604746158	0.000261618186622094	Anxa1/Arg2	2
GO:0001533	Cell Component	GO:0001533	cornified envelope	45700	62/28585	0.000301249563952917	0.0117487329941638	0.00665920088738028	Lgals3/Anxa1	2
GO:1902554	Cell Component	GO:1902554	serine/threonine protein kinase complex	45700	121/28585	0.00114076476231581	0.0222449128651582	0.0126084526361221	Pycard/Cdk1	2
GO:1902911	Cell Component	GO:1902911	protein kinase complex	45700	152/28585	0.00179023835240195	0.0232730985812254	0.013191229965067	Pycard/Cdk1	2
GO:0031514	Cell Component	GO:0031514	motile cilium	45700	276/28585	0.00575147105930849	0.053062701045558	0.030076024884122	Anxa1/Cd24a	2
GO:0061695	Cell Component	GO:0061695	transferase complex, transferring phosphorus-containing groups	45700	301/28585	0.00680291039045616	0.053062701045558	0.030076024884122	Pycard/Cdk1	2
GO:0062023	Cell Component	GO:0062023	collagen-containing extracellular matrix	45700	390/28585	0.0111947894322955	0.0545745984824405	0.0309329707997638	Lgals3/Anxa1	2
GO:0005874	Cell Component	GO:0005874	microtubule	45700	441/28585	0.0141492757529289	0.061313528262692	0.034752607112457	Pycard/Cdk1	2
GO:0016813	Molecular Function	GO:0016813	hydrolase activity, acting on carbon-nitrogen (but not peptide) bonds, in linear amidines	45700	11/28171	9.12898227642255e-06	0.000593383847967466	0.000172970190500638	Arg2/Arg1	2
GO:0030544	Molecular Function	GO:0030544	Hsp70 protein binding	45700	53/28171	0.000226460195348657	0.00671894815061004	0.00195855978479321	Cd24a/Cdk1	2
GO:0030145	Molecular Function	GO:0030145	manganese ion binding	45700	62/28171	0.000310105299258925	0.00671894815061004	0.00195855978479321	Arg2/Arg1	2
GO:0019955	Molecular Function	GO:0019955	cytokine binding	45700	135/28171	0.00145788896169474	0.015163337449489	0.00442008217151096	Lrrc32/Il1rn	2
GO:0016810	Molecular Function	GO:0016810	hydrolase activity, acting on carbon-nitrogen (but not peptide) bonds	45700	140/28171	0.00156644432508023	0.015163337449489	0.00442008217151096	Arg2/Arg1	2
GO:0019838	Molecular Function	GO:0019838	growth factor binding	45700	146/28171	0.00170167451153142	0.015163337449489	0.00442008217151096	Lrrc32/Il1rn	2
GO:0031072	Molecular Function	GO:0031072	heat shock protein binding	45700	146/28171	0.00170167451153142	0.015163337449489	0.00442008217151096	Cd24a/Cdk1	2
GO:0070851	Molecular Function	GO:0070851	growth factor receptor binding	45700	153/28171	0.00186625691686018	0.015163337449489	0.00442008217151096	Pycard/Il1rn	2
GO:0030246	Molecular Function	GO:0030246	carbohydrate binding	45700	283/28171	0.00621038180717848	0.0238285367172202	0.00694597021716542	Lgals3/Cd24a	2
GO:0005126	Molecular Function	GO:0005126	cytokine receptor binding	45700	316/28171	0.00768584630853492	0.0238285367172202	0.00694597021716542	Pycard/Il1rn	2
GO:0004674	Molecular Function	GO:0004674	protein serine/threonine kinase activity	45700	442/28171	0.0146090050933783	0.0275049632296418	0.00801764110337738	Ripk3/Cdk1	2
GO:0002424	Biological Process	GO:0002424	T cell mediated immune response to tumor cell	45669	10/28564	0.00419381853751899	0.0183086967871424	0.0057175175053586	Cd24a	1
GO:0002725	Biological Process	GO:0002725	negative regulation of T cell cytokine production	45669	10/28564	0.00419381853751899	0.0183086967871424	0.0057175175053586	Arg1	1
GO:0002840	Biological Process	GO:0002840	regulation of T cell mediated immune response to tumor cell	45669	10/28564	0.00419381853751899	0.0183086967871424	0.0057175175053586	Cd24a	1
GO:0032594	Biological Process	GO:0032594	protein transport within lipid bilayer	45669	10/28564	0.00419381853751899	0.0183086967871424	0.0057175175053586	Cd24a	1
GO:0033034	Biological Process	GO:0033034	positive regulation of myeloid cell apoptotic process	45669	10/28564	0.00419381853751899	0.0183086967871424	0.0057175175053586	Anxa1	1
GO:0051001	Biological Process	GO:0051001	negative regulation of nitric-oxide synthase activity	45669	10/28564	0.00419381853751899	0.0183086967871424	0.0057175175053586	Arg2	1
GO:0051340	Biological Process	GO:0051340	regulation of ligase activity	45669	10/28564	0.00419381853751899	0.0183086967871424	0.0057175175053586	Ripk3	1
GO:0071649	Biological Process	GO:0071649	regulation of chemokine (C-C motif) ligand 5 production	45669	10/28564	0.00419381853751899	0.0183086967871424	0.0057175175053586	Arg2	1
GO:1903044	Biological Process	GO:1903044	protein localization to membrane raft	45669	10/28564	0.00419381853751899	0.0183086967871424	0.0057175175053586	Cd24a	1
GO:0014062	Biological Process	GO:0014062	regulation of serotonin secretion	45669	11/28564	0.00461231241499838	0.0190450066802641	0.00594745548249791	Lgals3	1
GO:0034115	Biological Process	GO:0034115	negative regulation of heterotypic cell-cell adhesion	45669	11/28564	0.00461231241499838	0.0190450066802641	0.00594745548249791	Il1rn	1
GO:0070587	Biological Process	GO:0070587	regulation of cell-cell adhesion involved in gastrulation	45669	11/28564	0.00461231241499838	0.0190450066802641	0.00594745548249791	Il1rn	1
GO:0071609	Biological Process	GO:0071609	chemokine (C-C motif) ligand 5 production	45669	11/28564	0.00461231241499838	0.0190450066802641	0.00594745548249791	Arg2	1
GO:2000563	Biological Process	GO:2000563	positive regulation of CD4-positive, alpha-beta T cell proliferation	45669	11/28564	0.00461231241499838	0.0190450066802641	0.00594745548249791	Cd24a	1
GO:2001280	Biological Process	GO:2001280	positive regulation of unsaturated fatty acid biosynthetic process	45669	11/28564	0.00461231241499838	0.0190450066802641	0.00594745548249791	Anxa1	1
GO:0001781	Biological Process	GO:0001781	neutrophil apoptotic process	45669	12/28564	0.0050306450683455	0.0197832113600412	0.00617798517165236	Anxa1	1
GO:0002579	Biological Process	GO:0002579	positive regulation of antigen processing and presentation	45669	12/28564	0.0050306450683455	0.0197832113600412	0.00617798517165236	Pycard	1
GO:0031392	Biological Process	GO:0031392	regulation of prostaglandin biosynthetic process	45669	12/28564	0.0050306450683455	0.0197832113600412	0.00617798517165236	Anxa1	1
GO:0033625	Biological Process	GO:0033625	positive regulation of integrin activation	45669	12/28564	0.0050306450683455	0.0197832113600412	0.00617798517165236	Cd24a	1
GO:0033632	Biological Process	GO:0033632	regulation of cell-cell adhesion mediated by integrin	45669	12/28564	0.0050306450683455	0.0197832113600412	0.00617798517165236	Cd24a	1
GO:0045625	Biological Process	GO:0045625	regulation of T-helper 1 cell differentiation	45669	12/28564	0.0050306450683455	0.0197832113600412	0.00617798517165236	Anxa1	1
GO:0070586	Biological Process	GO:0070586	cell-cell adhesion involved in gastrulation	45669	12/28564	0.0050306450683455	0.0197832113600412	0.00617798517165236	Il1rn	1
GO:0071635	Biological Process	GO:0071635	negative regulation of transforming growth factor beta production	45669	12/28564	0.0050306450683455	0.0197832113600412	0.00617798517165236	Cd24a	1
GO:0072182	Biological Process	GO:0072182	regulation of nephron tubule epithelial cell differentiation	45669	12/28564	0.0050306450683455	0.0197832113600412	0.00617798517165236	Cd24a	1
GO:2000551	Biological Process	GO:2000551	regulation of T-helper 2 cell cytokine production	45669	12/28564	0.0050306450683455	0.0197832113600412	0.00617798517165236	Arg1	1
GO:2000562	Biological Process	GO:2000562	negative regulation of CD4-positive, alpha-beta T cell proliferation	45669	12/28564	0.0050306450683455	0.0197832113600412	0.00617798517165236	Arg2	1
GO:0002329	Biological Process	GO:0002329	pre-B cell differentiation	45669	13/28564	0.00544881655402696	0.0207683738655412	0.00648563589831549	Cd24a	1
GO:0045628	Biological Process	GO:0045628	regulation of T-helper 2 cell differentiation	45669	13/28564	0.00544881655402696	0.0207683738655412	0.00648563589831549	Anxa1	1
GO:0071863	Biological Process	GO:0071863	regulation of cell proliferation in bone marrow	45669	13/28564	0.00544881655402696	0.0207683738655412	0.00648563589831549	Lgals3	1
GO:2000774	Biological Process	GO:2000774	positive regulation of cellular senescence	45669	13/28564	0.00544881655402696	0.0207683738655412	0.00648563589831549	Arg2	1
GO:0001660	Biological Process	GO:0001660	fever generation	45669	14/28564	0.00586682692849205	0.0215334277264282	0.00672455016365171	Il1rn	1
GO:0006924	Biological Process	GO:0006924	activation-induced cell death of T cells	45669	14/28564	0.00586682692849205	0.0215334277264282	0.00672455016365171	Ripk3	1
GO:0032769	Biological Process	GO:0032769	negative regulation of monooxygenase activity	45669	14/28564	0.00586682692849205	0.0215334277264282	0.00672455016365171	Arg2	1
GO:0071838	Biological Process	GO:0071838	cell proliferation in bone marrow	45669	14/28564	0.00586682692849205	0.0215334277264282	0.00672455016365171	Lgals3	1
GO:0072160	Biological Process	GO:0072160	nephron tubule epithelial cell differentiation	45669	14/28564	0.00586682692849205	0.0215334277264282	0.00672455016365171	Cd24a	1
GO:0072683	Biological Process	GO:0072683	T cell extravasation	45669	14/28564	0.00586682692849205	0.0215334277264282	0.00672455016365171	Ripk3	1
GO:2001279	Biological Process	GO:2001279	regulation of unsaturated fatty acid biosynthetic process	45669	14/28564	0.00586682692849205	0.0215334277264282	0.00672455016365171	Anxa1	1
GO:0032688	Biological Process	GO:0032688	negative regulation of interferon-beta production	45669	15/28564	0.00628467624817197	0.0224841666495972	0.00702145094798617	Pycard	1
GO:0032717	Biological Process	GO:0032717	negative regulation of interleukin-8 production	45669	15/28564	0.00628467624817197	0.0224841666495972	0.00702145094798617	Anxa1	1
GO:0048308	Biological Process	GO:0048308	organelle inheritance	45669	15/28564	0.00628467624817197	0.0224841666495972	0.00702145094798617	Cdk1	1
GO:0048313	Biological Process	GO:0048313	Golgi inheritance	45669	15/28564	0.00628467624817197	0.0224841666495972	0.00702145094798617	Cdk1	1
GO:0051451	Biological Process	GO:0051451	myoblast migration	45669	15/28564	0.00628467624817197	0.0224841666495972	0.00702145094798617	Anxa1	1
GO:0070365	Biological Process	GO:0070365	hepatocyte differentiation	45669	15/28564	0.00628467624817197	0.0224841666495972	0.00702145094798617	Anxa1	1
GO:0070943	Biological Process	GO:0070943	neutrophil-mediated killing of symbiont cell	45669	15/28564	0.00628467624817197	0.0224841666495972	0.00702145094798617	Arg1	1
GO:0007406	Biological Process	GO:0007406	negative regulation of neuroblast proliferation	45669	16/28564	0.00670236456947959	0.0234701176266935	0.00732934790190441	Cd24a	1
GO:0010940	Biological Process	GO:0010940	positive regulation of necrotic cell death	45669	16/28564	0.00670236456947959	0.0234701176266935	0.00732934790190441	Ripk3	1
GO:0032429	Biological Process	GO:0032429	regulation of phospholipase A2 activity	45669	16/28564	0.00670236456947959	0.0234701176266935	0.00732934790190441	Anxa1	1
GO:0046642	Biological Process	GO:0046642	negative regulation of alpha-beta T cell proliferation	45669	16/28564	0.00670236456947959	0.0234701176266935	0.00732934790190441	Arg2	1
GO:0060330	Biological Process	GO:0060330	regulation of response to type II interferon	45669	16/28564	0.00670236456947959	0.0234701176266935	0.00732934790190441	Arg1	1
GO:0060334	Biological Process	GO:0060334	regulation of type II interferon-mediated signaling pathway	45669	16/28564	0.00670236456947959	0.0234701176266935	0.00732934790190441	Arg1	1
GO:0001771	Biological Process	GO:0001771	immunological synapse formation	45669	17/28564	0.00711989194881157	0.0243376663483171	0.00760026969717482	Lgals3	1
GO:0035745	Biological Process	GO:0035745	T-helper 2 cell cytokine production	45669	17/28564	0.00711989194881157	0.0243376663483171	0.00760026969717482	Arg1	1
GO:0070942	Biological Process	GO:0070942	neutrophil mediated cytotoxicity	45669	17/28564	0.00711989194881157	0.0243376663483171	0.00760026969717482	Arg1	1
GO:2000696	Biological Process	GO:2000696	regulation of epithelial cell differentiation involved in kidney development	45669	17/28564	0.00711989194881157	0.0243376663483171	0.00760026969717482	Cd24a	1
GO:0033623	Biological Process	GO:0033623	regulation of integrin activation	45669	18/28564	0.00753725844254516	0.0248153591912367	0.00774944564472207	Cd24a	1
GO:0033631	Biological Process	GO:0033631	cell-cell adhesion mediated by integrin	45669	18/28564	0.00753725844254516	0.0248153591912367	0.00774944564472207	Cd24a	1
GO:0034501	Biological Process	GO:0034501	protein localization to kinetochore	45669	18/28564	0.00753725844254516	0.0248153591912367	0.00774944564472207	Cdk1	1
GO:0045837	Biological Process	GO:0045837	negative regulation of membrane potential	45669	18/28564	0.00753725844254516	0.0248153591912367	0.00774944564472207	Il1rn	1
GO:0060192	Biological Process	GO:0060192	negative regulation of lipase activity	45669	18/28564	0.00753725844254516	0.0248153591912367	0.00774944564472207	Anxa1	1
GO:0061318	Biological Process	GO:0061318	renal filtration cell differentiation	45669	18/28564	0.00753725844254516	0.0248153591912367	0.00774944564472207	Cd24a	1
GO:0072112	Biological Process	GO:0072112	podocyte differentiation	45669	18/28564	0.00753725844254516	0.0248153591912367	0.00774944564472207	Cd24a	1
GO:0072311	Biological Process	GO:0072311	glomerular epithelial cell differentiation	45669	18/28564	0.00753725844254516	0.0248153591912367	0.00774944564472207	Cd24a	1
GO:0090280	Biological Process	GO:0090280	positive regulation of calcium ion import	45669	18/28564	0.00753725844254516	0.0248153591912367	0.00774944564472207	Lgals3	1
GO:1903083	Biological Process	GO:1903083	protein localization to condensed chromosome	45669	18/28564	0.00753725844254516	0.0248153591912367	0.00774944564472207	Cdk1	1
GO:0001820	Biological Process	GO:0001820	serotonin secretion	45669	19/28564	0.00795446410704104	0.0256771137787546	0.00801855802321298	Lgals3	1
GO:0032700	Biological Process	GO:0032700	negative regulation of interleukin-17 production	45669	19/28564	0.00795446410704104	0.0256771137787546	0.00801855802321298	Arg2	1
GO:0034111	Biological Process	GO:0034111	negative regulation of homotypic cell-cell adhesion	45669	19/28564	0.00795446410704104	0.0256771137787546	0.00801855802321298	Cd24a	1
GO:0030889	Biological Process	GO:0030889	negative regulation of B cell proliferation	45669	20/28564	0.00837150899864036	0.0262536880305462	0.00819861307661648	Cd24a	1
GO:0031340	Biological Process	GO:0031340	positive regulation of vesicle fusion	45669	20/28564	0.00837150899864036	0.0262536880305462	0.00819861307661648	Anxa1	1
GO:0032656	Biological Process	GO:0032656	regulation of interleukin-13 production	45669	20/28564	0.00837150899864036	0.0262536880305462	0.00819861307661648	Arg2	1
GO:0045064	Biological Process	GO:0045064	T-helper 2 cell differentiation	45669	20/28564	0.00837150899864036	0.0262536880305462	0.00819861307661648	Anxa1	1
GO:0045623	Biological Process	GO:0045623	negative regulation of T-helper cell differentiation	45669	20/28564	0.00837150899864036	0.0262536880305462	0.00819861307661648	Anxa1	1
GO:0051956	Biological Process	GO:0051956	negative regulation of amino acid transport	45669	20/28564	0.00837150899864036	0.0262536880305462	0.00819861307661648	Il1rn	1
GO:0072010	Biological Process	GO:0072010	glomerular epithelium development	45669	20/28564	0.00837150899864036	0.0262536880305462	0.00819861307661648	Cd24a	1
GO:0002577	Biological Process	GO:0002577	regulation of antigen processing and presentation	45669	21/28564	0.00878839317366908	0.0265527366923965	0.00829200126142077	Pycard	1
GO:0002836	Biological Process	GO:0002836	positive regulation of response to tumor cell	45669	21/28564	0.00878839317366908	0.0265527366923965	0.00829200126142077	Cd24a	1
GO:0002839	Biological Process	GO:0002839	positive regulation of immune response to tumor cell	45669	21/28564	0.00878839317366908	0.0265527366923965	0.00829200126142077	Cd24a	1
GO:0002863	Biological Process	GO:0002863	positive regulation of inflammatory response to antigenic stimulus	45669	21/28564	0.00878839317366908	0.0265527366923965	0.00829200126142077	Cd24a	1
GO:0032616	Biological Process	GO:0032616	interleukin-13 production	45669	21/28564	0.00878839317366908	0.0265527366923965	0.00829200126142077	Arg2	1
GO:0045624	Biological Process	GO:0045624	positive regulation of T-helper cell differentiation	45669	21/28564	0.00878839317366908	0.0265527366923965	0.00829200126142077	Anxa1	1
GO:0070230	Biological Process	GO:0070230	positive regulation of lymphocyte apoptotic process	45669	21/28564	0.00878839317366908	0.0265527366923965	0.00829200126142077	Cd24a	1
GO:0090050	Biological Process	GO:0090050	positive regulation of cell migration involved in sprouting angiogenesis	45669	21/28564	0.00878839317366908	0.0265527366923965	0.00829200126142077	Anxa1	1
GO:0090594	Biological Process	GO:0090594	inflammatory response to wounding	45669	21/28564	0.00878839317366908	0.0265527366923965	0.00829200126142077	Cd24a	1
GO:0002327	Biological Process	GO:0002327	immature B cell differentiation	45669	22/28564	0.0092051166884336	0.027411814054037	0.00856027758445682	Cd24a	1
GO:0006907	Biological Process	GO:0006907	pinocytosis	45669	22/28564	0.0092051166884336	0.027411814054037	0.00856027758445682	Pycard	1
GO:1900424	Biological Process	GO:1900424	regulation of defense response to bacterium	45669	22/28564	0.0092051166884336	0.027411814054037	0.00856027758445682	Arg2	1
GO:0031649	Biological Process	GO:0031649	heat generation	45669	23/28564	0.00962167959922211	0.0281270928697024	0.00878364788750598	Il1rn	1
GO:0048245	Biological Process	GO:0048245	eosinophil chemotaxis	45669	23/28564	0.00962167959922211	0.0281270928697024	0.00878364788750598	Lgals3	1
GO:0051873	Biological Process	GO:0051873	killing by host of symbiont cells	45669	23/28564	0.00962167959922211	0.0281270928697024	0.00878364788750598	Arg1	1
GO:0070498	Biological Process	GO:0070498	interleukin-1-mediated signaling pathway	45669	23/28564	0.00962167959922211	0.0281270928697024	0.00878364788750598	Il1rn	1
GO:0002710	Biological Process	GO:0002710	negative regulation of T cell mediated immunity	45669	24/28564	0.0100380819623076	0.0288340267381068	0.00900441219502192	Arg1	1
GO:0033630	Biological Process	GO:0033630	positive regulation of cell adhesion mediated by integrin	45669	24/28564	0.0100380819623076	0.0288340267381068	0.00900441219502192	Cd24a	1
GO:0043371	Biological Process	GO:0043371	negative regulation of CD4-positive, alpha-beta T cell differentiation	45669	24/28564	0.0100380819623076	0.0288340267381068	0.00900441219502192	Anxa1	1
GO:0060544	Biological Process	GO:0060544	regulation of necroptotic process	45669	24/28564	0.0100380819623076	0.0288340267381068	0.00900441219502192	Ripk3	1
GO:1900016	Biological Process	GO:1900016	negative regulation of cytokine production involved in inflammatory response	45669	24/28564	0.0100380819623076	0.0288340267381068	0.00900441219502192	Pycard	1
GO:0002495	Biological Process	GO:0002495	antigen processing and presentation of peptide antigen via MHC class II	45669	25/28564	0.010454323833942	0.0296854868751762	0.00927030977885368	Pycard	1
GO:0034114	Biological Process	GO:0034114	regulation of heterotypic cell-cell adhesion	45669	25/28564	0.010454323833942	0.0296854868751762	0.00927030977885368	Il1rn	1
GO:0050860	Biological Process	GO:0050860	negative regulation of T cell receptor signaling pathway	45669	25/28564	0.010454323833942	0.0296854868751762	0.00927030977885368	Lgals3	1
GO:0060333	Biological Process	GO:0060333	type II interferon-mediated signaling pathway	45669	25/28564	0.010454323833942	0.0296854868751762	0.00927030977885368	Arg1	1
GO:0010165	Biological Process	GO:0010165	response to X-ray	45669	26/28564	0.0108704052703622	0.0302600326486768	0.00944973137045088	Anxa1	1
GO:0014048	Biological Process	GO:0014048	regulation of glutamate secretion	45669	26/28564	0.0108704052703622	0.0302600326486768	0.00944973137045088	Il1rn	1
GO:0032703	Biological Process	GO:0032703	negative regulation of interleukin-2 production	45669	26/28564	0.0108704052703622	0.0302600326486768	0.00944973137045088	Cd276	1
GO:0035743	Biological Process	GO:0035743	CD4-positive, alpha-beta T cell cytokine production	45669	26/28564	0.0108704052703622	0.0302600326486768	0.00944973137045088	Arg1	1
GO:0045063	Biological Process	GO:0045063	T-helper 1 cell differentiation	45669	26/28564	0.0108704052703622	0.0302600326486768	0.00944973137045088	Anxa1	1
GO:0045723	Biological Process	GO:0045723	positive regulation of fatty acid biosynthetic process	45669	26/28564	0.0108704052703622	0.0302600326486768	0.00944973137045088	Anxa1	1
GO:0071459	Biological Process	GO:0071459	protein localization to chromosome, centromeric region	45669	26/28564	0.0108704052703622	0.0302600326486768	0.00944973137045088	Cdk1	1
GO:0002504	Biological Process	GO:0002504	antigen processing and presentation of peptide or polysaccharide antigen via MHC class II	45669	27/28564	0.011286326327786	0.0307273334913076	0.009595662060061	Pycard	1
GO:0002523	Biological Process	GO:0002523	leukocyte migration involved in inflammatory response	45669	27/28564	0.011286326327786	0.0307273334913076	0.009595662060061	Cd24a	1
GO:0033622	Biological Process	GO:0033622	integrin activation	45669	27/28564	0.011286326327786	0.0307273334913076	0.009595662060061	Cd24a	1
GO:0062009	Biological Process	GO:0062009	secondary palate development	45669	27/28564	0.011286326327786	0.0307273334913076	0.009595662060061	Lrrc32	1
GO:0062098	Biological Process	GO:0062098	regulation of programmed necrotic cell death	45669	27/28564	0.011286326327786	0.0307273334913076	0.009595662060061	Ripk3	1
GO:0072677	Biological Process	GO:0072677	eosinophil migration	45669	27/28564	0.011286326327786	0.0307273334913076	0.009595662060061	Lgals3	1
GO:0006925	Biological Process	GO:0006925	inflammatory cell apoptotic process	45669	28/28564	0.0117020870624137	0.031427556311252	0.00981433061289297	Anxa1	1
GO:0045730	Biological Process	GO:0045730	respiratory burst	45669	28/28564	0.0117020870624137	0.031427556311252	0.00981433061289297	Cd24a	1
GO:0051354	Biological Process	GO:0051354	negative regulation of oxidoreductase activity	45669	28/28564	0.0117020870624137	0.031427556311252	0.00981433061289297	Arg2	1
GO:0071605	Biological Process	GO:0071605	monocyte chemotactic protein-1 production	45669	28/28564	0.0117020870624137	0.031427556311252	0.00981433061289297	Cd24a	1
GO:0071637	Biological Process	GO:0071637	regulation of monocyte chemotactic protein-1 production	45669	28/28564	0.0117020870624137	0.031427556311252	0.00981433061289297	Cd24a	1
GO:0010971	Biological Process	GO:0010971	positive regulation of G2/M transition of mitotic cell cycle	45669	29/28564	0.0121176875304274	0.03184409540146	0.00994440920710525	Cdk1	1
GO:0031100	Biological Process	GO:0031100	animal organ regeneration	45669	29/28564	0.0121176875304274	0.03184409540146	0.00994440920710525	Cdk1	1
GO:0034104	Biological Process	GO:0034104	negative regulation of tissue remodeling	45669	29/28564	0.0121176875304274	0.03184409540146	0.00994440920710525	Cd24a	1
GO:0046639	Biological Process	GO:0046639	negative regulation of alpha-beta T cell differentiation	45669	29/28564	0.0121176875304274	0.03184409540146	0.00994440920710525	Anxa1	1
GO:0060045	Biological Process	GO:0060045	positive regulation of cardiac muscle cell proliferation	45669	29/28564	0.0121176875304274	0.03184409540146	0.00994440920710525	Cdk1	1
GO:1990000	Biological Process	GO:1990000	amyloid fibril formation	45669	29/28564	0.0121176875304274	0.03184409540146	0.00994440920710525	Ripk3	1
GO:0001516	Biological Process	GO:0001516	prostaglandin biosynthetic process	45669	30/28564	0.0125331277879932	0.03184409540146	0.00994440920710525	Anxa1	1
GO:0002837	Biological Process	GO:0002837	regulation of immune response to tumor cell	45669	30/28564	0.0125331277879932	0.03184409540146	0.00994440920710525	Cd24a	1
GO:0007274	Biological Process	GO:0007274	neuromuscular synaptic transmission	45669	30/28564	0.0125331277879932	0.03184409540146	0.00994440920710525	Cd24a	1
GO:0032480	Biological Process	GO:0032480	negative regulation of type I interferon production	45669	30/28564	0.0125331277879932	0.03184409540146	0.00994440920710525	Pycard	1
GO:0032891	Biological Process	GO:0032891	negative regulation of organic acid transport	45669	30/28564	0.0125331277879932	0.03184409540146	0.00994440920710525	Il1rn	1
GO:0045932	Biological Process	GO:0045932	negative regulation of muscle contraction	45669	30/28564	0.0125331277879932	0.03184409540146	0.00994440920710525	Arg2	1
GO:0046457	Biological Process	GO:0046457	prostanoid biosynthetic process	45669	30/28564	0.0125331277879932	0.03184409540146	0.00994440920710525	Anxa1	1
GO:0046641	Biological Process	GO:0046641	positive regulation of alpha-beta T cell proliferation	45669	30/28564	0.0125331277879932	0.03184409540146	0.00994440920710525	Cd24a	1
GO:0060907	Biological Process	GO:0060907	positive regulation of macrophage cytokine production	45669	30/28564	0.0125331277879932	0.03184409540146	0.00994440920710525	Pycard	1
GO:0090200	Biological Process	GO:0090200	positive regulation of release of cytochrome c from mitochondria	45669	30/28564	0.0125331277879932	0.03184409540146	0.00994440920710525	Pycard	1
GO:0097202	Biological Process	GO:0097202	activation of cysteine-type endopeptidase activity	45669	30/28564	0.0125331277879932	0.03184409540146	0.00994440920710525	Pycard	1
GO:0002834	Biological Process	GO:0002834	regulation of response to tumor cell	45669	31/28564	0.0129484078912575	0.0323220962726352	0.010093681347023	Cd24a	1
GO:0002888	Biological Process	GO:0002888	positive regulation of myeloid leukocyte mediated immunity	45669	31/28564	0.0129484078912575	0.0323220962726352	0.010093681347023	Arg1	1
GO:0006837	Biological Process	GO:0006837	serotonin transport	45669	31/28564	0.0129484078912575	0.0323220962726352	0.010093681347023	Lgals3	1
GO:0048535	Biological Process	GO:0048535	lymph node development	45669	31/28564	0.0129484078912575	0.0323220962726352	0.010093681347023	Ripk3	1
GO:0050858	Biological Process	GO:0050858	negative regulation of antigen receptor-mediated signaling pathway	45669	31/28564	0.0129484078912575	0.0323220962726352	0.010093681347023	Lgals3	1
GO:0070233	Biological Process	GO:0070233	negative regulation of T cell apoptotic process	45669	31/28564	0.0129484078912575	0.0323220962726352	0.010093681347023	Arg2	1
GO:0001780	Biological Process	GO:0001780	neutrophil homeostasis	45669	32/28564	0.0133635278963496	0.0327803369932735	0.0102367827033007	Anxa1	1
GO:0002825	Biological Process	GO:0002825	regulation of T-helper 1 type immune response	45669	32/28564	0.0133635278963496	0.0327803369932735	0.0102367827033007	Anxa1	1
GO:0030262	Biological Process	GO:0030262	apoptotic nuclear changes	45669	32/28564	0.0133635278963496	0.0327803369932735	0.0102367827033007	Cd24a	1
GO:0031295	Biological Process	GO:0031295	T cell costimulation	45669	32/28564	0.0133635278963496	0.0327803369932735	0.0102367827033007	Cd24a	1
GO:0043372	Biological Process	GO:0043372	positive regulation of CD4-positive, alpha-beta T cell differentiation	45669	32/28564	0.0133635278963496	0.0327803369932735	0.0102367827033007	Anxa1	1
GO:1902751	Biological Process	GO:1902751	positive regulation of cell cycle G2/M phase transition	45669	32/28564	0.0133635278963496	0.0327803369932735	0.0102367827033007	Cdk1	1
GO:2000178	Biological Process	GO:2000178	negative regulation of neural precursor cell proliferation	45669	32/28564	0.0133635278963496	0.0327803369932735	0.0102367827033007	Cd24a	1
GO:0002230	Biological Process	GO:0002230	positive regulation of defense response to virus by host	45669	33/28564	0.0137784878593827	0.0331419453122531	0.0103497072832359	Pycard	1
GO:0002418	Biological Process	GO:0002418	immune response to tumor cell	45669	33/28564	0.0137784878593827	0.0331419453122531	0.0103497072832359	Cd24a	1
GO:0006921	Biological Process	GO:0006921	cellular component disassembly involved in execution phase of apoptosis	45669	33/28564	0.0137784878593827	0.0331419453122531	0.0103497072832359	Cd24a	1
GO:0010922	Biological Process	GO:0010922	positive regulation of phosphatase activity	45669	33/28564	0.0137784878593827	0.0331419453122531	0.0103497072832359	Ripk3	1
GO:0044546	Biological Process	GO:0044546	NLRP3 inflammasome complex assembly	45669	33/28564	0.0137784878593827	0.0331419453122531	0.0103497072832359	Pycard	1
GO:0051238	Biological Process	GO:0051238	sequestering of metal ion	45669	33/28564	0.0137784878593827	0.0331419453122531	0.0103497072832359	Anxa1	1
GO:0090312	Biological Process	GO:0090312	positive regulation of protein deacetylation	45669	33/28564	0.0137784878593827	0.0331419453122531	0.0103497072832359	Ripk3	1
GO:0007187	Biological Process	GO:0007187	G protein-coupled receptor signaling pathway, coupled to cyclic nucleotide second messenger	45669	34/28564	0.014193287836449	0.0334894005855261	0.0104582120900151	Anxa1	1
GO:0031294	Biological Process	GO:0031294	lymphocyte costimulation	45669	34/28564	0.014193287836449	0.0334894005855261	0.0104582120900151	Cd24a	1
GO:0031338	Biological Process	GO:0031338	regulation of vesicle fusion	45669	34/28564	0.014193287836449	0.0334894005855261	0.0104582120900151	Anxa1	1
GO:0050999	Biological Process	GO:0050999	regulation of nitric-oxide synthase activity	45669	34/28564	0.014193287836449	0.0334894005855261	0.0104582120900151	Arg2	1
GO:0090279	Biological Process	GO:0090279	regulation of calcium ion import	45669	34/28564	0.014193287836449	0.0334894005855261	0.0104582120900151	Lgals3	1
GO:0002719	Biological Process	GO:0002719	negative regulation of cytokine production involved in immune response	45669	35/28564	0.0146079278836264	0.0338234965716677	0.0105625450019335	Arg1	1
GO:0002902	Biological Process	GO:0002902	regulation of B cell apoptotic process	45669	35/28564	0.0146079278836264	0.0338234965716677	0.0105625450019335	Cd24a	1
GO:0014047	Biological Process	GO:0014047	glutamate secretion	45669	35/28564	0.0146079278836264	0.0338234965716677	0.0105625450019335	Il1rn	1
GO:0050482	Biological Process	GO:0050482	arachidonic acid secretion	45669	35/28564	0.0146079278836264	0.0338234965716677	0.0105625450019335	Anxa1	1
GO:1903963	Biological Process	GO:1903963	arachidonate transport	45669	35/28564	0.0146079278836264	0.0338234965716677	0.0105625450019335	Anxa1	1
GO:0140632	Biological Process	GO:0140632	inflammasome complex assembly	45669	36/28564	0.0150224080569724	0.0344611258899529	0.0107616665905212	Pycard	1
GO:2000406	Biological Process	GO:2000406	positive regulation of T cell migration	45669	36/28564	0.0150224080569724	0.0344611258899529	0.0107616665905212	Pycard	1
GO:0002724	Biological Process	GO:0002724	regulation of T cell cytokine production	45669	37/28564	0.0154367284125291	0.0350866923321475	0.0109570211329878	Arg1	1
GO:0007095	Biological Process	GO:0007095	mitotic G2 DNA damage checkpoint signaling	45669	37/28564	0.0154367284125291	0.0350866923321475	0.0109570211329878	Cdk1	1
GO:0045920	Biological Process	GO:0045920	negative regulation of exocytosis	45669	37/28564	0.0154367284125291	0.0350866923321475	0.0109570211329878	Anxa1	1
GO:0050869	Biological Process	GO:0050869	negative regulation of B cell activation	45669	37/28564	0.0154367284125291	0.0350866923321475	0.0109570211329878	Cd24a	1
GO:0045577	Biological Process	GO:0045577	regulation of B cell differentiation	45669	38/28564	0.0158508890063191	0.035781847392397	0.0111741071043228	Cd24a	1
GO:0045622	Biological Process	GO:0045622	regulation of T-helper cell differentiation	45669	38/28564	0.0158508890063191	0.035781847392397	0.0111741071043228	Anxa1	1
GO:0051953	Biological Process	GO:0051953	negative regulation of amine transport	45669	38/28564	0.0158508890063191	0.035781847392397	0.0111741071043228	Il1rn	1
GO:0001773	Biological Process	GO:0001773	myeloid dendritic cell activation	45669	39/28564	0.0162648898943482	0.0363029411831059	0.0113368364839696	Pycard	1
GO:0033032	Biological Process	GO:0033032	regulation of myeloid cell apoptotic process	45669	39/28564	0.0162648898943482	0.0363029411831059	0.0113368364839696	Anxa1	1
GO:0042832	Biological Process	GO:0042832	defense response to protozoan	45669	39/28564	0.0162648898943482	0.0363029411831059	0.0113368364839696	Arg1	1
GO:0070266	Biological Process	GO:0070266	necroptotic process	45669	39/28564	0.0162648898943482	0.0363029411831059	0.0113368364839696	Ripk3	1
GO:0090049	Biological Process	GO:0090049	regulation of cell migration involved in sprouting angiogenesis	45669	39/28564	0.0162648898943482	0.0363029411831059	0.0113368364839696	Anxa1	1
GO:0032633	Biological Process	GO:0032633	interleukin-4 production	45669	40/28564	0.0166787311326051	0.0369767842335831	0.011547267050479	Vtcn1	1
GO:0032689	Biological Process	GO:0032689	negative regulation of type II interferon production	45669	40/28564	0.0166787311326051	0.0369767842335831	0.011547267050479	Cd276	1
GO:0034110	Biological Process	GO:0034110	regulation of homotypic cell-cell adhesion	45669	40/28564	0.0166787311326051	0.0369767842335831	0.011547267050479	Cd24a	1
GO:0002446	Biological Process	GO:0002446	neutrophil mediated immunity	45669	41/28564	0.0170924127770591	0.037309649916444	0.0116512157580695	Arg1	1
GO:0002861	Biological Process	GO:0002861	regulation of inflammatory response to antigenic stimulus	45669	41/28564	0.0170924127770591	0.037309649916444	0.0116512157580695	Cd24a	1
GO:0006636	Biological Process	GO:0006636	unsaturated fatty acid biosynthetic process	45669	41/28564	0.0170924127770591	0.037309649916444	0.0116512157580695	Anxa1	1
GO:0035850	Biological Process	GO:0035850	epithelial cell differentiation involved in kidney development	45669	41/28564	0.0170924127770591	0.037309649916444	0.0116512157580695	Cd24a	1
GO:0042119	Biological Process	GO:0042119	neutrophil activation	45669	41/28564	0.0170924127770591	0.037309649916444	0.0116512157580695	Anxa1	1
GO:0070269	Biological Process	GO:0070269	pyroptosis	45669	41/28564	0.0170924127770591	0.037309649916444	0.0116512157580695	Pycard	1
GO:0030261	Biological Process	GO:0030261	chromosome condensation	45669	42/28564	0.0175059348836634	0.0379614474173094	0.0118547618468203	Cdk1	1
GO:0032733	Biological Process	GO:0032733	positive regulation of interleukin-10 production	45669	42/28564	0.0175059348836634	0.0379614474173094	0.0118547618468203	Pycard	1
GO:2000403	Biological Process	GO:2000403	positive regulation of lymphocyte migration	45669	42/28564	0.0175059348836634	0.0379614474173094	0.0118547618468203	Pycard	1
GO:0006953	Biological Process	GO:0006953	acute-phase response	45669	43/28564	0.0179192975083527	0.0384372810189991	0.0120033571826286	Il1rn	1
GO:0010803	Biological Process	GO:0010803	regulation of tumor necrosis factor-mediated signaling pathway	45669	43/28564	0.0179192975083527	0.0384372810189991	0.0120033571826286	Pycard	1
GO:0010939	Biological Process	GO:0010939	regulation of necrotic cell death	45669	43/28564	0.0179192975083527	0.0384372810189991	0.0120033571826286	Ripk3	1
GO:0043277	Biological Process	GO:0043277	apoptotic cell clearance	45669	43/28564	0.0179192975083527	0.0384372810189991	0.0120033571826286	Anxa1	1
GO:0061081	Biological Process	GO:0061081	positive regulation of myeloid leukocyte cytokine production involved in immune response	45669	43/28564	0.0179192975083527	0.0384372810189991	0.0120033571826286	Pycard	1
GO:0032508	Biological Process	GO:0032508	DNA duplex unwinding	45669	44/28564	0.018332500707045	0.0390699101089926	0.0122009172787124	Anxa1	1
GO:0050691	Biological Process	GO:0050691	regulation of defense response to virus by host	45669	44/28564	0.018332500707045	0.0390699101089926	0.0122009172787124	Pycard	1
GO:0050850	Biological Process	GO:0050850	positive regulation of calcium-mediated signaling	45669	44/28564	0.018332500707045	0.0390699101089926	0.0122009172787124	Cd24a	1
GO:0010935	Biological Process	GO:0010935	regulation of macrophage cytokine production	45669	45/28564	0.0187455445356398	0.0396094555113413	0.012369408805921	Pycard	1
GO:0018149	Biological Process	GO:0018149	peptide cross-linking	45669	45/28564	0.0187455445356398	0.0396094555113413	0.012369408805921	Anxa1	1
GO:0042771	Biological Process	GO:0042771	intrinsic apoptotic signaling pathway in response to DNA damage by p53 class mediator	45669	45/28564	0.0187455445356398	0.0396094555113413	0.012369408805921	Pycard	1
GO:0050918	Biological Process	GO:0050918	positive chemotaxis	45669	45/28564	0.0187455445356398	0.0396094555113413	0.012369408805921	Lgals3	1
GO:0001783	Biological Process	GO:0001783	B cell apoptotic process	45669	46/28564	0.0191584290500187	0.040054859047613	0.0125085013118044	Cd24a	1
GO:0002347	Biological Process	GO:0002347	response to tumor cell	45669	46/28564	0.0191584290500187	0.040054859047613	0.0125085013118044	Cd24a	1
GO:0032660	Biological Process	GO:0032660	regulation of interleukin-17 production	45669	46/28564	0.0191584290500187	0.040054859047613	0.0125085013118044	Arg2	1
GO:0032768	Biological Process	GO:0032768	regulation of monooxygenase activity	45669	46/28564	0.0191584290500187	0.040054859047613	0.0125085013118044	Arg2	1
GO:0033028	Biological Process	GO:0033028	myeloid cell apoptotic process	45669	46/28564	0.0191584290500187	0.040054859047613	0.0125085013118044	Anxa1	1
GO:0002691	Biological Process	GO:0002691	regulation of cellular extravasation	45669	47/28564	0.0195711543060462	0.0403222742563238	0.0125920108676607	Ripk3	1
GO:0030501	Biological Process	GO:0030501	positive regulation of bone mineralization	45669	47/28564	0.0195711543060462	0.0403222742563238	0.0125920108676607	Cd276	1
GO:0036230	Biological Process	GO:0036230	granulocyte activation	45669	47/28564	0.0195711543060462	0.0403222742563238	0.0125920108676607	Anxa1	1
GO:0048246	Biological Process	GO:0048246	macrophage chemotaxis	45669	47/28564	0.0195711543060462	0.0403222742563238	0.0125920108676607	Lgals3	1
GO:0048536	Biological Process	GO:0048536	spleen development	45669	47/28564	0.0195711543060462	0.0403222742563238	0.0125920108676607	Ripk3	1
GO:0055023	Biological Process	GO:0055023	positive regulation of cardiac muscle tissue growth	45669	47/28564	0.0195711543060462	0.0403222742563238	0.0125920108676607	Cdk1	1
GO:1900087	Biological Process	GO:1900087	positive regulation of G1/S transition of mitotic cell cycle	45669	47/28564	0.0195711543060462	0.0403222742563238	0.0125920108676607	Anxa1	1
GO:0002369	Biological Process	GO:0002369	T cell cytokine production	45669	48/28564	0.01998372035957	0.0406650243867225	0.0126990463324621	Arg1	1
GO:0002701	Biological Process	GO:0002701	negative regulation of production of molecular mediator of immune response	45669	48/28564	0.01998372035957	0.0406650243867225	0.0126990463324621	Arg1	1
GO:0043124	Biological Process	GO:0043124	negative regulation of I-kappaB kinase/NF-kappaB signaling	45669	48/28564	0.01998372035957	0.0406650243867225	0.0126990463324621	Pycard	1
GO:0043403	Biological Process	GO:0043403	skeletal muscle tissue regeneration	45669	48/28564	0.01998372035957	0.0406650243867225	0.0126990463324621	Anxa1	1
GO:0045923	Biological Process	GO:0045923	positive regulation of fatty acid metabolic process	45669	48/28564	0.01998372035957	0.0406650243867225	0.0126990463324621	Anxa1	1
GO:0050856	Biological Process	GO:0050856	regulation of T cell receptor signaling pathway	45669	48/28564	0.01998372035957	0.0406650243867225	0.0126990463324621	Lgals3	1
GO:0032620	Biological Process	GO:0032620	interleukin-17 production	45669	49/28564	0.020396127266418	0.0409991118073434	0.0128033765695034	Arg2	1
GO:0042304	Biological Process	GO:0042304	regulation of fatty acid biosynthetic process	45669	49/28564	0.020396127266418	0.0409991118073434	0.0128033765695034	Anxa1	1
GO:0045740	Biological Process	GO:0045740	positive regulation of DNA replication	45669	49/28564	0.020396127266418	0.0409991118073434	0.0128033765695034	Cdk1	1
GO:0071385	Biological Process	GO:0071385	cellular response to glucocorticoid stimulus	45669	49/28564	0.020396127266418	0.0409991118073434	0.0128033765695034	Anxa1	1
GO:0097300	Biological Process	GO:0097300	programmed necrotic cell death	45669	49/28564	0.020396127266418	0.0409991118073434	0.0128033765695034	Ripk3	1
GO:2000772	Biological Process	GO:2000772	regulation of cellular senescence	45669	49/28564	0.020396127266418	0.0409991118073434	0.0128033765695034	Arg2	1
GO:0007157	Biological Process	GO:0007157	heterophilic cell-cell adhesion via plasma membrane cell adhesion molecules	45669	50/28564	0.0208083750824026	0.0414911462910684	0.0129570311854842	Cd24a	1
GO:0033628	Biological Process	GO:0033628	regulation of cell adhesion mediated by integrin	45669	50/28564	0.0208083750824026	0.0414911462910684	0.0129570311854842	Cd24a	1
GO:0045806	Biological Process	GO:0045806	negative regulation of endocytosis	45669	50/28564	0.0208083750824026	0.0414911462910684	0.0129570311854842	Lgals3	1
GO:0060421	Biological Process	GO:0060421	positive regulation of heart growth	45669	50/28564	0.0208083750824026	0.0414911462910684	0.0129570311854842	Cdk1	1
GO:0032392	Biological Process	GO:0032392	DNA geometric change	45669	51/28564	0.0212204638633178	0.0417251581121982	0.0130301093897565	Anxa1	1
GO:0042088	Biological Process	GO:0042088	T-helper 1 type immune response	45669	51/28564	0.0212204638633178	0.0417251581121982	0.0130301093897565	Anxa1	1
GO:0046456	Biological Process	GO:0046456	icosanoid biosynthetic process	45669	51/28564	0.0212204638633178	0.0417251581121982	0.0130301093897565	Anxa1	1
GO:0060043	Biological Process	GO:0060043	regulation of cardiac muscle cell proliferation	45669	51/28564	0.0212204638633178	0.0417251581121982	0.0130301093897565	Cdk1	1
GO:0090199	Biological Process	GO:0090199	regulation of release of cytochrome c from mitochondria	45669	51/28564	0.0212204638633178	0.0417251581121982	0.0130301093897565	Pycard	1
GO:1902041	Biological Process	GO:1902041	regulation of extrinsic apoptotic signaling pathway via death domain receptors	45669	51/28564	0.0212204638633178	0.0417251581121982	0.0130301093897565	Lgals3	1
GO:1903426	Biological Process	GO:1903426	regulation of reactive oxygen species biosynthetic process	45669	51/28564	0.0212204638633178	0.0417251581121982	0.0130301093897565	Arg2	1
GO:0010934	Biological Process	GO:0010934	macrophage cytokine production	45669	52/28564	0.0216323936649394	0.0422002010274704	0.013178457806656	Pycard	1
GO:0032355	Biological Process	GO:0032355	response to estradiol	45669	52/28564	0.0216323936649394	0.0422002010274704	0.013178457806656	Anxa1	1
GO:0046638	Biological Process	GO:0046638	positive regulation of alpha-beta T cell differentiation	45669	52/28564	0.0216323936649394	0.0422002010274704	0.013178457806656	Anxa1	1
GO:0061005	Biological Process	GO:0061005	cell differentiation involved in kidney development	45669	52/28564	0.0216323936649394	0.0422002010274704	0.013178457806656	Cd24a	1
GO:0002823	Biological Process	GO:0002823	negative regulation of adaptive immune response based on somatic recombination of immune receptors built from immunoglobulin superfamily domains	45669	53/28564	0.0220441645430263	0.0425014923387919	0.0132725463355513	Arg1	1
GO:0030838	Biological Process	GO:0030838	positive regulation of actin filament polymerization	45669	53/28564	0.0220441645430263	0.0425014923387919	0.0132725463355513	Pycard	1
GO:0030850	Biological Process	GO:0030850	prostate gland development	45669	53/28564	0.0220441645430263	0.0425014923387919	0.0132725463355513	Anxa1	1
GO:0042307	Biological Process	GO:0042307	positive regulation of protein import into nucleus	45669	53/28564	0.0220441645430263	0.0425014923387919	0.0132725463355513	Cdk1	1
GO:0043370	Biological Process	GO:0043370	regulation of CD4-positive, alpha-beta T cell differentiation	45669	53/28564	0.0220441645430263	0.0425014923387919	0.0132725463355513	Anxa1	1
GO:0045581	Biological Process	GO:0045581	negative regulation of T cell differentiation	45669	53/28564	0.0220441645430263	0.0425014923387919	0.0132725463355513	Anxa1	1
GO:0002042	Biological Process	GO:0002042	cell migration involved in sprouting angiogenesis	45669	54/28564	0.0224557765533201	0.0430438579581049	0.013441918572078	Anxa1	1
GO:0044818	Biological Process	GO:0044818	mitotic G2/M transition checkpoint	45669	54/28564	0.0224557765533201	0.0430438579581049	0.013441918572078	Cdk1	1
GO:0071384	Biological Process	GO:0071384	cellular response to corticosteroid stimulus	45669	54/28564	0.0224557765533201	0.0430438579581049	0.013441918572078	Anxa1	1
GO:0032715	Biological Process	GO:0032715	negative regulation of interleukin-6 production	45669	55/28564	0.0228672297515441	0.0437479240999618	0.0136617873337817	Cd24a	1
GO:0070509	Biological Process	GO:0070509	calcium ion import	45669	56/28564	0.023278524193404	0.044448973941548	0.0138807141524405	Lgals3	1
GO:0031018	Biological Process	GO:0031018	endocrine pancreas development	45669	57/28564	0.0236896599345878	0.0447170533241458	0.013964431119336	Anxa1	1
GO:0034113	Biological Process	GO:0034113	heterotypic cell-cell adhesion	45669	57/28564	0.0236896599345878	0.0447170533241458	0.013964431119336	Il1rn	1
GO:0043507	Biological Process	GO:0043507	positive regulation of JUN kinase activity	45669	57/28564	0.0236896599345878	0.0447170533241458	0.013964431119336	Il1rn	1
GO:0048538	Biological Process	GO:0048538	thymus development	45669	57/28564	0.0236896599345878	0.0447170533241458	0.013964431119336	Ripk3	1
GO:0070169	Biological Process	GO:0070169	positive regulation of biomineral tissue development	45669	57/28564	0.0236896599345878	0.0447170533241458	0.013964431119336	Cd276	1
GO:1902692	Biological Process	GO:1902692	regulation of neuroblast proliferation	45669	57/28564	0.0236896599345878	0.0447170533241458	0.013964431119336	Cd24a	1
GO:0002820	Biological Process	GO:0002820	negative regulation of adaptive immune response	45669	58/28564	0.0241006370307675	0.0450636439575294	0.0140726659127024	Arg1	1
GO:0006692	Biological Process	GO:0006692	prostanoid metabolic process	45669	58/28564	0.0241006370307675	0.0450636439575294	0.0140726659127024	Anxa1	1
GO:0006693	Biological Process	GO:0006693	prostaglandin metabolic process	45669	58/28564	0.0241006370307675	0.0450636439575294	0.0140726659127024	Anxa1	1
GO:0043536	Biological Process	GO:0043536	positive regulation of blood vessel endothelial cell migration	45669	58/28564	0.0241006370307675	0.0450636439575294	0.0140726659127024	Anxa1	1
GO:0070229	Biological Process	GO:0070229	negative regulation of lymphocyte apoptotic process	45669	58/28564	0.0241006370307675	0.0450636439575294	0.0140726659127024	Arg2	1
GO:0031640	Biological Process	GO:0031640	killing of cells of another organism	45669	59/28564	0.0245114555375955	0.0454884877111557	0.0142053379224385	Lgals3	1
GO:0032757	Biological Process	GO:0032757	positive regulation of interleukin-8 production	45669	59/28564	0.0245114555375955	0.0454884877111557	0.0142053379224385	Pycard	1
GO:0050832	Biological Process	GO:0050832	defense response to fungus	45669	59/28564	0.0245114555375955	0.0454884877111557	0.0142053379224385	Arg1	1
GO:0071103	Biological Process	GO:0071103	DNA conformation change	45669	59/28564	0.0245114555375955	0.0454884877111557	0.0142053379224385	Anxa1	1
GO:0032309	Biological Process	GO:0032309	icosanoid secretion	45669	60/28564	0.024922115510707	0.0457366971687234	0.0142828498248496	Anxa1	1
GO:0035306	Biological Process	GO:0035306	positive regulation of dephosphorylation	45669	60/28564	0.024922115510707	0.0457366971687234	0.0142828498248496	Ripk3	1
GO:0035924	Biological Process	GO:0035924	cellular response to vascular endothelial growth factor stimulus	45669	60/28564	0.024922115510707	0.0457366971687234	0.0142828498248496	Anxa1	1
GO:0051353	Biological Process	GO:0051353	positive regulation of oxidoreductase activity	45669	60/28564	0.024922115510707	0.0457366971687234	0.0142828498248496	Ripk3	1
GO:1902808	Biological Process	GO:1902808	positive regulation of cell cycle G1/S phase transition	45669	60/28564	0.024922115510707	0.0457366971687234	0.0142828498248496	Anxa1	1
GO:2001238	Biological Process	GO:2001238	positive regulation of extrinsic apoptotic signaling pathway	45669	60/28564	0.024922115510707	0.0457366971687234	0.0142828498248496	Pycard	1
GO:0030858	Biological Process	GO:0030858	positive regulation of epithelial cell differentiation	45669	61/28564	0.0253326170057204	0.0463184934551088	0.01446453563737	Cd24a	1
GO:1900015	Biological Process	GO:1900015	regulation of cytokine production involved in inflammatory response	45669	61/28564	0.0253326170057204	0.0463184934551088	0.01446453563737	Pycard	1
GO:0045620	Biological Process	GO:0045620	negative regulation of lymphocyte differentiation	45669	62/28564	0.0257429600782368	0.0468096760321701	0.0146179242163238	Anxa1	1
GO:0090311	Biological Process	GO:0090311	regulation of protein deacetylation	45669	62/28564	0.0257429600782368	0.0468096760321701	0.0146179242163238	Ripk3	1
GO:1903409	Biological Process	GO:1903409	reactive oxygen species biosynthetic process	45669	62/28564	0.0257429600782368	0.0468096760321701	0.0146179242163238	Arg2	1
GO:0032964	Biological Process	GO:0032964	collagen biosynthetic process	45669	63/28564	0.0261531447838383	0.0472090464130852	0.0147426412931617	Arg1	1
GO:0046622	Biological Process	GO:0046622	positive regulation of organ growth	45669	63/28564	0.0261531447838383	0.0472090464130852	0.0147426412931617	Cdk1	1
GO:0090303	Biological Process	GO:0090303	positive regulation of wound healing	45669	63/28564	0.0261531447838383	0.0472090464130852	0.0147426412931617	Anxa1	1
GO:1903078	Biological Process	GO:1903078	positive regulation of protein localization to plasma membrane	45669	63/28564	0.0261531447838383	0.0472090464130852	0.0147426412931617	Lgals3	1
GO:0002707	Biological Process	GO:0002707	negative regulation of lymphocyte mediated immunity	45669	64/28564	0.0265631711780911	0.047430815563042	0.0148118963041419	Arg1	1
GO:0010517	Biological Process	GO:0010517	regulation of phospholipase activity	45669	64/28564	0.0265631711780911	0.047430815563042	0.0148118963041419	Anxa1	1
GO:0010972	Biological Process	GO:0010972	negative regulation of G2/M transition of mitotic cell cycle	45669	64/28564	0.0265631711780911	0.047430815563042	0.0148118963041419	Cdk1	1
GO:0032653	Biological Process	GO:0032653	regulation of interleukin-10 production	45669	64/28564	0.0265631711780911	0.047430815563042	0.0148118963041419	Pycard	1
GO:0045778	Biological Process	GO:0045778	positive regulation of ossification	45669	64/28564	0.0265631711780911	0.047430815563042	0.0148118963041419	Cd276	1
GO:0050854	Biological Process	GO:0050854	regulation of antigen receptor-mediated signaling pathway	45669	64/28564	0.0265631711780911	0.047430815563042	0.0148118963041419	Lgals3	1
GO:0060038	Biological Process	GO:0060038	cardiac muscle cell proliferation	45669	65/28564	0.0269730393165428	0.047989734223867	0.0149864377946964	Cdk1	1
GO:0071470	Biological Process	GO:0071470	cellular response to osmotic stress	45669	65/28564	0.0269730393165428	0.047989734223867	0.0149864377946964	Pycard	1
GO:1902750	Biological Process	GO:1902750	negative regulation of cell cycle G2/M phase transition	45669	66/28564	0.0273827492547228	0.0486313700921691	0.0151868105657206	Cdk1	1
GO:0002534	Biological Process	GO:0002534	cytokine production involved in inflammatory response	45669	67/28564	0.0277923010481447	0.0486610783369459	0.0151960879824336	Pycard	1
GO:0015909	Biological Process	GO:0015909	long-chain fatty acid transport	45669	67/28564	0.0277923010481447	0.0486610783369459	0.0151960879824336	Anxa1	1
GO:0032613	Biological Process	GO:0032613	interleukin-10 production	45669	67/28564	0.0277923010481447	0.0486610783369459	0.0151960879824336	Pycard	1
GO:0032731	Biological Process	GO:0032731	positive regulation of interleukin-1 beta production	45669	67/28564	0.0277923010481447	0.0486610783369459	0.0151960879824336	Pycard	1
GO:0032835	Biological Process	GO:0032835	glomerulus development	45669	67/28564	0.0277923010481447	0.0486610783369459	0.0151960879824336	Cd24a	1
GO:0042698	Biological Process	GO:0042698	ovulation cycle	45669	67/28564	0.0277923010481447	0.0486610783369459	0.0151960879824336	Anxa1	1
GO:0043903	Biological Process	GO:0043903	regulation of biological process involved in symbiotic interaction	45669	67/28564	0.0277923010481447	0.0486610783369459	0.0151960879824336	Arg1	1
GO:1905517	Biological Process	GO:1905517	macrophage migration	45669	67/28564	0.0277923010481447	0.0486610783369459	0.0151960879824336	Lgals3	1
GO:0001836	Biological Process	GO:0001836	release of cytochrome c from mitochondria	45669	68/28564	0.0282016947523041	0.0489454982478692	0.0152849078388375	Pycard	1
GO:0001914	Biological Process	GO:0001914	regulation of T cell mediated cytotoxicity	45669	68/28564	0.0282016947523041	0.0489454982478692	0.0152849078388375	Ripk3	1
GO:0032608	Biological Process	GO:0032608	interferon-beta production	45669	68/28564	0.0282016947523041	0.0489454982478692	0.0152849078388375	Pycard	1
GO:0032648	Biological Process	GO:0032648	regulation of interferon-beta production	45669	68/28564	0.0282016947523041	0.0489454982478692	0.0152849078388375	Pycard	1
GO:0070265	Biological Process	GO:0070265	necrotic cell death	45669	68/28564	0.0282016947523041	0.0489454982478692	0.0152849078388375	Ripk3	1
GO:0001655	Biological Process	GO:0001655	urogenital system development	45669	69/28564	0.0286109304226781	0.0494824294046667	0.0154525829783547	Anxa1	1
GO:0061082	Biological Process	GO:0061082	myeloid leukocyte cytokine production	45669	69/28564	0.0286109304226781	0.0494824294046667	0.0154525829783547	Pycard	1
GO:0015800	Biological Process	GO:0015800	acidic amino acid transport	45669	70/28564	0.0290200081147266	0.0501024878775158	0.0156462174687871	Il1rn	1
GO:0042093	Biological Process	GO:0042093	T-helper cell differentiation	45669	71/28564	0.0294289278838927	0.0505443111489388	0.0157841919143746	Anxa1	1
GO:0042246	Biological Process	GO:0042246	tissue regeneration	45669	71/28564	0.0294289278838927	0.0505443111489388	0.0157841919143746	Anxa1	1
GO:1904377	Biological Process	GO:1904377	positive regulation of protein localization to cell periphery	45669	71/28564	0.0294289278838927	0.0505443111489388	0.0157841919143746	Lgals3	1
GO:0002294	Biological Process	GO:0002294	CD4-positive, alpha-beta T cell differentiation involved in immune response	45669	72/28564	0.0298376897856015	0.0509812940991916	0.0159206548039326	Anxa1	1
GO:0009620	Biological Process	GO:0009620	response to fungus	45669	72/28564	0.0298376897856015	0.0509812940991916	0.0159206548039326	Arg1	1
GO:2001244	Biological Process	GO:2001244	positive regulation of intrinsic apoptotic signaling pathway	45669	72/28564	0.0298376897856015	0.0509812940991916	0.0159206548039326	Ripk3	1
GO:0002293	Biological Process	GO:0002293	alpha-beta T cell differentiation involved in immune response	45669	73/28564	0.0302462938752612	0.0514135115443977	0.0160556295013574	Anxa1	1
GO:0030888	Biological Process	GO:0030888	regulation of B cell proliferation	45669	73/28564	0.0302462938752612	0.0514135115443977	0.0160556295013574	Cd24a	1
GO:0046637	Biological Process	GO:0046637	regulation of alpha-beta T cell differentiation	45669	73/28564	0.0302462938752612	0.0514135115443977	0.0160556295013574	Anxa1	1
GO:0002287	Biological Process	GO:0002287	alpha-beta T cell activation involved in immune response	45669	74/28564	0.0306547402082606	0.0517527215440993	0.016161559439126	Anxa1	1
GO:0043506	Biological Process	GO:0043506	regulation of JUN kinase activity	45669	74/28564	0.0306547402082606	0.0517527215440993	0.016161559439126	Il1rn	1
GO:0071715	Biological Process	GO:0071715	icosanoid transport	45669	74/28564	0.0306547402082606	0.0517527215440993	0.016161559439126	Anxa1	1
GO:0097194	Biological Process	GO:0097194	execution phase of apoptosis	45669	74/28564	0.0306547402082606	0.0517527215440993	0.016161559439126	Cd24a	1
GO:0046824	Biological Process	GO:0046824	positive regulation of nucleocytoplasmic transport	45669	75/28564	0.0310630288399739	0.0523528258170309	0.0163489625473547	Cdk1	1
GO:0002886	Biological Process	GO:0002886	regulation of myeloid leukocyte mediated immunity	45669	76/28564	0.0314711598257547	0.0528608803174964	0.0165076199621264	Arg1	1
GO:0010822	Biological Process	GO:0010822	positive regulation of mitochondrion organization	45669	76/28564	0.0314711598257547	0.0528608803174964	0.0165076199621264	Pycard	1
GO:0002704	Biological Process	GO:0002704	negative regulation of leukocyte mediated immunity	45669	77/28564	0.0318791332209419	0.0531855572760159	0.0166090114601399	Arg1	1
GO:0042775	Biological Process	GO:0042775	mitochondrial ATP synthesis coupled electron transport	45669	77/28564	0.0318791332209419	0.0531855572760159	0.0166090114601399	Cdk1	1
GO:0045669	Biological Process	GO:0045669	positive regulation of osteoblast differentiation	45669	77/28564	0.0318791332209419	0.0531855572760159	0.0166090114601399	Cd276	1
GO:0140888	Biological Process	GO:0140888	interferon-mediated signaling pathway	45669	77/28564	0.0318791332209419	0.0531855572760159	0.0166090114601399	Arg1	1
GO:0006919	Biological Process	GO:0006919	activation of cysteine-type endopeptidase activity involved in apoptotic process	45669	78/28564	0.0322869490808556	0.0535952538343851	0.0167369532394808	Pycard	1
GO:0032732	Biological Process	GO:0032732	positive regulation of interleukin-1 production	45669	78/28564	0.0322869490808556	0.0535952538343851	0.0167369532394808	Pycard	1
GO:2000379	Biological Process	GO:2000379	positive regulation of reactive oxygen species metabolic process	45669	78/28564	0.0322869490808556	0.0535952538343851	0.0167369532394808	Ripk3	1
GO:0042306	Biological Process	GO:0042306	regulation of protein import into nucleus	45669	79/28564	0.0326946074607973	0.0538211893582229	0.0168075093433719	Cdk1	1
GO:0042773	Biological Process	GO:0042773	ATP synthesis coupled electron transport	45669	79/28564	0.0326946074607973	0.0538211893582229	0.0168075093433719	Cdk1	1
GO:0043627	Biological Process	GO:0043627	response to estrogen	45669	79/28564	0.0326946074607973	0.0538211893582229	0.0168075093433719	Cd24a	1
GO:0044773	Biological Process	GO:0044773	mitotic DNA damage checkpoint signaling	45669	79/28564	0.0326946074607973	0.0538211893582229	0.0168075093433719	Cdk1	1
GO:0048488	Biological Process	GO:0048488	synaptic vesicle endocytosis	45669	79/28564	0.0326946074607973	0.0538211893582229	0.0168075093433719	Cd24a	1
GO:0002292	Biological Process	GO:0002292	T cell differentiation involved in immune response	45669	80/28564	0.033102108416054	0.0543115719210422	0.0169606480904843	Anxa1	1
GO:0009988	Biological Process	GO:0009988	cell-cell recognition	45669	80/28564	0.033102108416054	0.0543115719210422	0.0169606480904843	Lgals3	1
GO:0001913	Biological Process	GO:0001913	T cell mediated cytotoxicity	45669	81/28564	0.0335094520018914	0.0546182021938723	0.0170564038929295	Ripk3	1
GO:0010921	Biological Process	GO:0010921	regulation of phosphatase activity	45669	81/28564	0.0335094520018914	0.0546182021938723	0.0170564038929295	Ripk3	1
GO:0045123	Biological Process	GO:0045123	cellular extravasation	45669	81/28564	0.0335094520018914	0.0546182021938723	0.0170564038929295	Ripk3	1
GO:2000107	Biological Process	GO:2000107	negative regulation of leukocyte apoptotic process	45669	81/28564	0.0335094520018914	0.0546182021938723	0.0170564038929295	Arg2	1
GO:0008625	Biological Process	GO:0008625	extrinsic apoptotic signaling pathway via death domain receptors	45669	82/28564	0.0339166382735616	0.0549205694919927	0.0171508284355472	Lgals3	1
GO:0045471	Biological Process	GO:0045471	response to ethanol	45669	82/28564	0.0339166382735616	0.0549205694919927	0.0171508284355472	Cdk1	1
GO:0050688	Biological Process	GO:0050688	regulation of defense response to virus	45669	82/28564	0.0339166382735616	0.0549205694919927	0.0171508284355472	Pycard	1
GO:0140238	Biological Process	GO:0140238	presynaptic endocytosis	45669	82/28564	0.0339166382735616	0.0549205694919927	0.0171508284355472	Cd24a	1
GO:0032088	Biological Process	GO:0032088	negative regulation of NF-kappaB transcription factor activity	45669	83/28564	0.0343236672862965	0.055308543545886	0.017271986619035	Pycard	1
GO:0032722	Biological Process	GO:0032722	positive regulation of chemokine production	45669	83/28564	0.0343236672862965	0.055308543545886	0.017271986619035	Pycard	1
GO:0044774	Biological Process	GO:0044774	mitotic DNA integrity checkpoint signaling	45669	83/28564	0.0343236672862965	0.055308543545886	0.017271986619035	Cdk1	1
GO:0014855	Biological Process	GO:0014855	striated muscle cell proliferation	45669	84/28564	0.0347305390953118	0.0556025270491986	0.0173637930346427	Cdk1	1
GO:0033209	Biological Process	GO:0033209	tumor necrosis factor-mediated signaling pathway	45669	84/28564	0.0347305390953118	0.0556025270491986	0.0173637930346427	Pycard	1
GO:0048002	Biological Process	GO:0048002	antigen processing and presentation of peptide antigen	45669	84/28564	0.0347305390953118	0.0556025270491986	0.0173637930346427	Pycard	1
GO:0055021	Biological Process	GO:0055021	regulation of cardiac muscle tissue growth	45669	84/28564	0.0347305390953118	0.0556025270491986	0.0173637930346427	Cdk1	1
GO:0060191	Biological Process	GO:0060191	regulation of lipase activity	45669	85/28564	0.0351372537558051	0.0561629330193595	0.0175387989884664	Anxa1	1
GO:0002720	Biological Process	GO:0002720	positive regulation of cytokine production involved in immune response	45669	86/28564	0.0355438113229576	0.0567212834477471	0.0177131630289847	Pycard	1
GO:0006942	Biological Process	GO:0006942	regulation of striated muscle contraction	45669	87/28564	0.0359502118519317	0.0571856499923986	0.0178581773835734	Arg2	1
GO:0034103	Biological Process	GO:0034103	regulation of tissue remodeling	45669	87/28564	0.0359502118519317	0.0571856499923986	0.0178581773835734	Cd24a	1
GO:0030500	Biological Process	GO:0030500	regulation of bone mineralization	45669	88/28564	0.0363564553978732	0.0577391783642506	0.0180310355718197	Cd276	1
GO:0007405	Biological Process	GO:0007405	neuroblast proliferation	45669	89/28564	0.0367625420159101	0.0581975705076149	0.0181741842150287	Cd24a	1
GO:0050848	Biological Process	GO:0050848	regulation of calcium-mediated signaling	45669	89/28564	0.0367625420159101	0.0581975705076149	0.0181741842150287	Cd24a	1
GO:0031638	Biological Process	GO:0031638	zymogen activation	45669	90/28564	0.037168471761154	0.0586527954065344	0.0183163437777058	Pycard	1
GO:0033627	Biological Process	GO:0033627	cell adhesion mediated by integrin	45669	90/28564	0.037168471761154	0.0586527954065344	0.0183163437777058	Cd24a	1
GO:0032273	Biological Process	GO:0032273	positive regulation of protein polymerization	45669	91/28564	0.0375742446886969	0.0587319818399031	0.0183410724530581	Pycard	1
GO:0034109	Biological Process	GO:0034109	homotypic cell-cell adhesion	45669	91/28564	0.0375742446886969	0.0587319818399031	0.0183410724530581	Cd24a	1
GO:0036465	Biological Process	GO:0036465	synaptic vesicle recycling	45669	91/28564	0.0375742446886969	0.0587319818399031	0.0183410724530581	Cd24a	1
GO:0045665	Biological Process	GO:0045665	negative regulation of neuron differentiation	45669	91/28564	0.0375742446886969	0.0587319818399031	0.0183410724530581	Cd24a	1
GO:0050766	Biological Process	GO:0050766	positive regulation of phagocytosis	45669	91/28564	0.0375742446886969	0.0587319818399031	0.0183410724530581	Pycard	1
GO:0060420	Biological Process	GO:0060420	regulation of heart growth	45669	91/28564	0.0375742446886969	0.0587319818399031	0.0183410724530581	Cdk1	1
GO:0002711	Biological Process	GO:0002711	positive regulation of T cell mediated immunity	45669	92/28564	0.0379798608536163	0.0591793114873172	0.0184807664531003	Cd24a	1
GO:0050709	Biological Process	GO:0050709	negative regulation of protein secretion	45669	92/28564	0.0379798608536163	0.0591793114873172	0.0184807664531003	Anxa1	1
GO:0031016	Biological Process	GO:0031016	pancreas development	45669	93/28564	0.0383853203109693	0.059717193764789	0.0186487386126167	Anxa1	1
GO:0006835	Biological Process	GO:0006835	dicarboxylic acid transport	45669	94/28564	0.0387906231157978	0.0601588536897585	0.0187866620476807	Il1rn	1
GO:1903035	Biological Process	GO:1903035	negative regulation of response to wounding	45669	94/28564	0.0387906231157978	0.0601588536897585	0.0187866620476807	Cd24a	1
GO:0072332	Biological Process	GO:0072332	intrinsic apoptotic signaling pathway by p53 class mediator	45669	95/28564	0.0391957693231249	0.0606921990612761	0.0189532174029584	Pycard	1
GO:0043367	Biological Process	GO:0043367	CD4-positive, alpha-beta T cell differentiation	45669	96/28564	0.0396007589879573	0.061033207087194	0.0190597088359818	Anxa1	1
GO:0043535	Biological Process	GO:0043535	regulation of blood vessel endothelial cell migration	45669	96/28564	0.0396007589879573	0.061033207087194	0.0190597088359818	Anxa1	1
GO:1900182	Biological Process	GO:1900182	positive regulation of protein localization to nucleus	45669	96/28564	0.0396007589879573	0.061033207087194	0.0190597088359818	Cdk1	1
GO:0045824	Biological Process	GO:0045824	negative regulation of innate immune response	45669	98/28564	0.0404102689100773	0.0621841249842959	0.0194191223595337	Arg1	1
GO:0001912	Biological Process	GO:0001912	positive regulation of leukocyte mediated cytotoxicity	45669	99/28564	0.0408147892772901	0.0627092343779759	0.019583105748712	Arg1	1
GO:0042632	Biological Process	GO:0042632	cholesterol homeostasis	45669	101/28564	0.0416233610987053	0.0637538652995626	0.019909327524639	Cd24a	1
GO:0060021	Biological Process	GO:0060021	roof of mouth development	45669	101/28564	0.0416233610987053	0.0637538652995626	0.019909327524639	Lrrc32	1
GO:0055092	Biological Process	GO:0055092	sterol homeostasis	45669	102/28564	0.0420274126627296	0.0642734042419213	0.0200715713496467	Cd24a	1
GO:0006970	Biological Process	GO:0006970	response to osmotic stress	45669	103/28564	0.0424313080688167	0.0645920526823308	0.0201710802364494	Pycard	1
GO:0022904	Biological Process	GO:0022904	respiratory electron transport chain	45669	103/28564	0.0424313080688167	0.0645920526823308	0.0201710802364494	Cdk1	1
GO:2001237	Biological Process	GO:2001237	negative regulation of extrinsic apoptotic signaling pathway	45669	103/28564	0.0424313080688167	0.0645920526823308	0.0201710802364494	Lgals3	1
GO:0002532	Biological Process	GO:0002532	production of molecular mediator involved in inflammatory response	45669	104/28564	0.0428350473718337	0.0649075412010508	0.0202696023295012	Pycard	1
GO:0010389	Biological Process	GO:0010389	regulation of G2/M transition of mitotic cell cycle	45669	104/28564	0.0428350473718337	0.0649075412010508	0.0202696023295012	Cdk1	1
GO:0046330	Biological Process	GO:0046330	positive regulation of JNK cascade	45669	104/28564	0.0428350473718337	0.0649075412010508	0.0202696023295012	Pycard	1
GO:0030593	Biological Process	GO:0030593	neutrophil chemotaxis	45669	105/28564	0.043238630626631	0.0651207947583455	0.0203361980550784	Lgals3	1
GO:0032147	Biological Process	GO:0032147	activation of protein kinase activity	45669	105/28564	0.043238630626631	0.0651207947583455	0.0203361980550784	Ripk3	1
GO:0033077	Biological Process	GO:0033077	T cell differentiation in thymus	45669	105/28564	0.043238630626631	0.0651207947583455	0.0203361980550784	Ripk3	1
GO:0072080	Biological Process	GO:0072080	nephron tubule development	45669	105/28564	0.043238630626631	0.0651207947583455	0.0203361980550784	Cd24a	1
GO:0001938	Biological Process	GO:0001938	positive regulation of endothelial cell proliferation	45669	106/28564	0.0436420578880419	0.0656286485084211	0.0204947927786667	Arg1	1
GO:0001657	Biological Process	GO:0001657	ureteric bud development	45669	107/28564	0.0440453292108804	0.0660346766232716	0.0206215889609027	Arg2	1
GO:0070167	Biological Process	GO:0070167	regulation of biomineral tissue development	45669	107/28564	0.0440453292108804	0.0660346766232716	0.0206215889609027	Cd276	1
GO:0002275	Biological Process	GO:0002275	myeloid cell activation involved in immune response	45669	108/28564	0.0444484446499455	0.0664380220936591	0.0207475473955449	Pycard	1
GO:0019217	Biological Process	GO:0019217	regulation of fatty acid metabolic process	45669	108/28564	0.0444484446499455	0.0664380220936591	0.0207475473955449	Anxa1	1
GO:0046889	Biological Process	GO:0046889	positive regulation of lipid biosynthetic process	45669	109/28564	0.0448514042600171	0.0669357018253674	0.0209029649335153	Anxa1	1
GO:0031343	Biological Process	GO:0031343	positive regulation of cell killing	45669	110/28564	0.0452542080958589	0.0669357018253674	0.0209029649335153	Arg1	1
GO:0032755	Biological Process	GO:0032755	positive regulation of interleukin-6 production	45669	110/28564	0.0452542080958589	0.0669357018253674	0.0209029649335153	Pycard	1
GO:0051702	Biological Process	GO:0051702	biological process involved in interaction with symbiont	45669	110/28564	0.0452542080958589	0.0669357018253674	0.0209029649335153	Arg1	1
GO:0071901	Biological Process	GO:0071901	negative regulation of protein serine/threonine kinase activity	45669	110/28564	0.0452542080958589	0.0669357018253674	0.0209029649335153	Pycard	1
GO:0072163	Biological Process	GO:0072163	mesonephric epithelium development	45669	110/28564	0.0452542080958589	0.0669357018253674	0.0209029649335153	Arg2	1
GO:0072164	Biological Process	GO:0072164	mesonephric tubule development	45669	110/28564	0.0452542080958589	0.0669357018253674	0.0209029649335153	Arg2	1
GO:0010595	Biological Process	GO:0010595	positive regulation of endothelial cell migration	45669	111/28564	0.0456568562122166	0.067130481463363	0.0209637915452002	Anxa1	1
GO:0032479	Biological Process	GO:0032479	regulation of type I interferon production	45669	111/28564	0.0456568562122166	0.067130481463363	0.0209637915452002	Pycard	1
GO:0034502	Biological Process	GO:0034502	protein localization to chromosome	45669	111/28564	0.0456568562122166	0.067130481463363	0.0209637915452002	Cdk1	1
GO:1905477	Biological Process	GO:1905477	positive regulation of protein localization to membrane	45669	111/28564	0.0456568562122166	0.067130481463363	0.0209637915452002	Lgals3	1
GO:0061326	Biological Process	GO:0061326	renal tubule development	45669	112/28564	0.0460593486638196	0.0676219474456966	0.0211172686271547	Cd24a	1
GO:0001823	Biological Process	GO:0001823	mesonephros development	45669	113/28564	0.0464616855053789	0.0679108117047647	0.0212074763834519	Arg2	1
GO:0008630	Biological Process	GO:0008630	intrinsic apoptotic signaling pathway in response to DNA damage	45669	113/28564	0.0464616855053789	0.0679108117047647	0.0212074763834519	Pycard	1
GO:0015844	Biological Process	GO:0015844	monoamine transport	45669	113/28564	0.0464616855053789	0.0679108117047647	0.0212074763834519	Lgals3	1
GO:0022900	Biological Process	GO:0022900	electron transport chain	45669	114/28564	0.0468638667915876	0.0682971941036225	0.0213281375181529	Cdk1	1
GO:0032760	Biological Process	GO:0032760	positive regulation of tumor necrosis factor production	45669	114/28564	0.0468638667915876	0.0682971941036225	0.0213281375181529	Pycard	1
GO:0000077	Biological Process	GO:0000077	DNA damage checkpoint signaling	45669	115/28564	0.0472658925771237	0.0685805264186377	0.0214166177354926	Cdk1	1
GO:0018107	Biological Process	GO:0018107	peptidyl-threonine phosphorylation	45669	115/28564	0.0472658925771237	0.0685805264186377	0.0214166177354926	Cdk1	1
GO:0055017	Biological Process	GO:0055017	cardiac muscle tissue growth	45669	115/28564	0.0472658925771237	0.0685805264186377	0.0214166177354926	Cdk1	1
GO:0002526	Biological Process	GO:0002526	acute inflammatory response	45669	116/28564	0.0476677629166462	0.0687609214707371	0.0214729522676687	Il1rn	1
GO:0032606	Biological Process	GO:0032606	type I interferon production	45669	116/28564	0.0476677629166462	0.0687609214707371	0.0214729522676687	Pycard	1
GO:1902749	Biological Process	GO:1902749	regulation of cell cycle G2/M phase transition	45669	116/28564	0.0476677629166462	0.0687609214707371	0.0214729522676687	Cdk1	1
GO:1903557	Biological Process	GO:1903557	positive regulation of tumor necrosis factor superfamily cytokine production	45669	116/28564	0.0476677629166462	0.0687609214707371	0.0214729522676687	Pycard	1
GO:0006476	Biological Process	GO:0006476	protein deacetylation	45669	117/28564	0.048069477864797	0.0690389167594403	0.0215597658157899	Ripk3	1
GO:0031532	Biological Process	GO:0031532	actin cytoskeleton reorganization	45669	117/28564	0.048069477864797	0.0690389167594403	0.0215597658157899	Anxa1	1
GO:1903076	Biological Process	GO:1903076	regulation of protein localization to plasma membrane	45669	117/28564	0.048069477864797	0.0690389167594403	0.0215597658157899	Lgals3	1
GO:0071346	Biological Process	GO:0071346	cellular response to type II interferon	45669	118/28564	0.0484710374762017	0.0695149032401099	0.0217084088932947	Arg1	1
GO:0015908	Biological Process	GO:0015908	fatty acid transport	45669	120/28564	0.049273690907184	0.070462089017344	0.0220042000861428	Anxa1	1
GO:0072009	Biological Process	GO:0072009	nephron epithelium development	45669	120/28564	0.049273690907184	0.070462089017344	0.0220042000861428	Cd24a	1
GO:0002444	Biological Process	GO:0002444	myeloid leukocyte mediated immunity	45669	121/28564	0.0496747848359248	0.0706279939345789	0.0220560095775306	Arg1	1
GO:0032963	Biological Process	GO:0032963	collagen metabolic process	45669	121/28564	0.0496747848359248	0.0706279939345789	0.0220560095775306	Arg1	1
GO:0042100	Biological Process	GO:0042100	B cell proliferation	45669	121/28564	0.0496747848359248	0.0706279939345789	0.0220560095775306	Cd24a	1
GO:1902106	Biological Process	GO:1902106	negative regulation of leukocyte differentiation	45669	121/28564	0.0496747848359248	0.0706279939345789	0.0220560095775306	Anxa1	1
GO:0061702	Cell Component	GO:0061702	inflammasome complex	45669	21/28585	0.00878196160406719	0.0545745984824405	0.0309329707997638	Pycard	1
GO:0031528	Cell Component	GO:0031528	microvillus membrane	45669	24/28585	0.0100307400892249	0.0545745984824405	0.0309329707997638	Cd24a	1
GO:0097386	Cell Component	GO:0097386	glial cell projection	45669	43/28585	0.0179062393111822	0.0698343333136105	0.0395822132141922	Lgals3	1
GO:0001772	Cell Component	GO:0001772	immunological synapse	45669	49/28585	0.0203812813872113	0.0715914274124939	0.0405781369949358	Lgals3	1
GO:0000307	Cell Component	GO:0000307	cyclin-dependent protein kinase holoenzyme complex	45669	53/28585	0.0220281315115366	0.0715914274124939	0.0405781369949358	Cdk1	1
GO:0060170	Cell Component	GO:0060170	ciliary membrane	45669	59/28585	0.0244936487117426	0.0734809461352279	0.0416491192669308	Cd24a	1
GO:0016328	Cell Component	GO:0016328	lateral plasma membrane	45669	72/28585	0.0298160681685168	0.0828257421986935	0.0469457648089761	Anxa1	1
GO:0005876	Cell Component	GO:0005876	spindle microtubule	45669	77/28585	0.0318560546918052	0.0828257421986935	0.0469457648089761	Cdk1	1
GO:0070062	Cell Component	GO:0070062	extracellular exosome	45669	105/28585	0.0432074984385554	0.0973894747892471	0.0552005120262939	Anxa1	1
GO:0005902	Cell Component	GO:0005902	microvillus	45669	106/28585	0.0436106413465166	0.0973894747892471	0.0552005120262939	Cd24a	1
GO:1903561	Cell Component	GO:1903561	extracellular vesicle	45669	119/28585	0.0488373490841663	0.0973894747892471	0.0552005120262939	Anxa1	1
GO:0008353	Molecular Function	GO:0008353	RNA polymerase II CTD heptapeptide repeat kinase activity	45669	10/28171	0.00425222167780059	0.0238285367172202	0.00694597021716542	Cdk1	1
GO:1990814	Molecular Function	GO:1990814	DNA/DNA annealing activity	45669	10/28171	0.00425222167780059	0.0238285367172202	0.00694597021716542	Anxa1	1
GO:0070700	Molecular Function	GO:0070700	BMP receptor binding	45669	12/28171	0.00510067447109686	0.0238285367172202	0.00694597021716542	Pycard	1
GO:0055102	Molecular Function	GO:0055102	lipase inhibitor activity	45669	13/28171	0.00552465230789356	0.0238285367172202	0.00694597021716542	Anxa1	1
GO:0005523	Molecular Function	GO:0005523	tropomyosin binding	45669	14/28171	0.00594846451658382	0.0238285367172202	0.00694597021716542	Pycard	1
GO:0140666	Molecular Function	GO:0140666	annealing activity	45669	15/28171	0.00637211115599157	0.0238285367172202	0.00694597021716542	Anxa1	1
GO:0005149	Molecular Function	GO:0005149	interleukin-1 receptor binding	45669	16/28171	0.00679559228492066	0.0238285367172202	0.00694597021716542	Il1rn	1
GO:0034987	Molecular Function	GO:0034987	immunoglobulin receptor binding	45669	16/28171	0.00679559228492066	0.0238285367172202	0.00694597021716542	Lgals3	1
GO:0048019	Molecular Function	GO:0048019	receptor antagonist activity	45669	16/28171	0.00679559228492066	0.0238285367172202	0.00694597021716542	Il1rn	1
GO:0070492	Molecular Function	GO:0070492	oligosaccharide binding	45669	19/28171	0.00806504319659762	0.0238285367172202	0.00694597021716542	Lgals3	1
GO:0070696	Molecular Function	GO:0070696	transmembrane receptor protein serine/threonine kinase binding	45669	19/28171	0.00806504319659762	0.0238285367172202	0.00694597021716542	Pycard	1
GO:0140693	Molecular Function	GO:0140693	molecular condensate scaffold activity	45669	19/28171	0.00806504319659762	0.0238285367172202	0.00694597021716542	Lgals3	1
GO:0050998	Molecular Function	GO:0050998	nitric-oxide synthase binding	45669	22/28171	0.00933300662911718	0.0253638601570579	0.0073935138919359	Arg2	1
GO:0035173	Molecular Function	GO:0035173	histone kinase activity	45669	23/28171	0.00975533082963764	0.0253638601570579	0.0073935138919359	Cdk1	1
GO:0050431	Molecular Function	GO:0050431	transforming growth factor beta binding	45669	23/28171	0.00975533082963764	0.0253638601570579	0.0073935138919359	Lrrc32	1
GO:0019865	Molecular Function	GO:0019865	immunoglobulin binding	45669	27/28171	0.0114429778107717	0.0265927941586385	0.007751745665676	Lgals3	1
GO:0033612	Molecular Function	GO:0033612	receptor serine/threonine kinase binding	45669	27/28171	0.0114429778107717	0.0265927941586385	0.007751745665676	Pycard	1
GO:0016505	Molecular Function	GO:0016505	peptidase activator activity involved in apoptotic process	45669	28/28171	0.0118644773938541	0.0265927941586385	0.007751745665676	Pycard	1
GO:0030296	Molecular Function	GO:0030296	protein tyrosine kinase activator activity	45669	28/28171	0.0118644773938541	0.0265927941586385	0.007751745665676	Cd24a	1
GO:0004693	Molecular Function	GO:0004693	cyclin-dependent protein serine/threonine kinase activity	45669	30/28171	0.0127069823753652	0.0266436727225399	0.0077665766640602	Cdk1	1
GO:0097472	Molecular Function	GO:0097472	cyclin-dependent protein kinase activity	45669	30/28171	0.0127069823753652	0.0266436727225399	0.0077665766640602	Cdk1	1
GO:0043236	Molecular Function	GO:0043236	laminin binding	45669	31/28171	0.0131279878908582	0.0266662254033058	0.00777315072485027	Lgals3	1
GO:0030332	Molecular Function	GO:0030332	cyclin binding	45669	35/28171	0.014810364815961	0.0275049632296418	0.00801764110337738	Cdk1	1
GO:0030547	Molecular Function	GO:0030547	signaling receptor inhibitor activity	45669	35/28171	0.014810364815961	0.0275049632296418	0.00801764110337738	Il1rn	1
GO:0042056	Molecular Function	GO:0042056	chemoattractant activity	45669	42/28171	0.0177481996560575	0.0320453604901037	0.00934115771371445	Lgals3	1
GO:0051879	Molecular Function	GO:0051879	Hsp90 protein binding	45669	51/28171	0.0215136157202421	0.0377941897788037	0.0110169298140642	Cd24a	1
GO:0005544	Molecular Function	GO:0005544	calcium-dependent phospholipid binding	45669	53/28171	0.0223485758866737	0.0382278271745735	0.0111433342371226	Anxa1	1
GO:0003678	Molecular Function	GO:0003678	DNA helicase activity	45669	56/28171	0.0235997916079862	0.0393329860133103	0.0114654858014508	Anxa1	1
GO:0050840	Molecular Function	GO:0050840	extracellular matrix binding	45669	58/28171	0.024433119747299	0.0397038195893609	0.0115735830381943	Lgals3	1
GO:0016504	Molecular Function	GO:0016504	peptidase activator activity	45669	60/28171	0.0252657958881647	0.0400555300666026	0.0116761059303457	Pycard	1
GO:0017022	Molecular Function	GO:0017022	myosin binding	45669	76/28171	0.0319037886627345	0.0482266572808777	0.0140579729725635	Pycard	1
GO:0048306	Molecular Function	GO:0048306	calcium-dependent protein binding	45669	76/28171	0.0319037886627345	0.0482266572808777	0.0140579729725635	Anxa1	1
GO:0048029	Molecular Function	GO:0048029	monosaccharide binding	45669	92/28171	0.0385003198934923	0.0568754725699319	0.0165790851215996	Lgals3	1
GO:0004197	Molecular Function	GO:0004197	cysteine-type endopeptidase activity	45669	99/28171	0.0413733248231998	0.0596201715341084	0.0173791593135863	Pycard	1
GO:0003727	Molecular Function	GO:0003727	single-stranded RNA binding	45669	101/28171	0.0421927367779844	0.0596201715341084	0.0173791593135863	Anxa1	1
GO:0008094	Molecular Function	GO:0008094	ATP-dependent activity, acting on DNA	45669	118/28171	0.0491318600416196	0.0679483170788357	0.01980679688128	Anxa1	1

## Sheet: KEGG
	category	subcategory	ID	Description	GeneRatio	BgRatio	pvalue	p.adjust	qvalue	geneID	Count
mmu04148	Cellular Processes	Transport and catabolism	mmu04148	Efferocytosis	45726	163/9577	0.000531987471211786	0.00744782459696501	0.00503988130621692	12484/11847/11846	3
mmu00220	Metabolism	Amino acid metabolism	mmu00220	Arginine biosynthesis	45698	21/9577	0.000203915555565962	0.00570963555584693	0.00386366315809191	11847/11846	2
mmu00330	Metabolism	Amino acid metabolism	mmu00330	Arginine and proline metabolism	45698	54/9577	0.00136421652745108	0.0127326875895434	0.00861610438390155	11847/11846	2
mmu01230	Metabolism	Global and overview maps	mmu01230	Biosynthesis of amino acids	45698	79/9577	0.00289656300685387	0.0174550792120996	0.011811707737511	11847/11846	2
mmu04623	Organismal Systems	Immune system	mmu04623	Cytosolic DNA-sensing pathway	45698	82/9577	0.00311697843073207	0.0174550792120996	0.011811707737511	56532/66824	2
mmu05146	Human Diseases	Infectious disease: parasitic	mmu05146	Amoebiasis	45698	108/9577	0.00534498778245052	0.0249432763181024	0.0168789087866859	11847/11846	2
mmu04217	Cellular Processes	Cell growth and death	mmu04217	Necroptosis	45698	177/9577	0.0138647599512737	0.0506379947780414	0.0342663122558175	56532/66824	2
mmu04514	Environmental Information Processing	Signaling molecules and interaction	mmu04514	Cell adhesion molecules	45698	181/9577	0.0144679985080118	0.0506379947780414	0.0342663122558175	102657/242122	2
mmu04621	Organismal Systems	Immune system	mmu04621	NOD-like receptor signaling pathway	45698	216/9577	0.0202241225433675	0.0629194923571433	0.0425771000913	56532/66824	2
mmu05132	Human Diseases	Infectious disease: bacterial	mmu05132	Salmonella infection	45698	252/9577	0.0269977969124541	0.0755938313548715	0.0511537204657025	56532/66824	2
