# Supplementary material for: ANXA1 and ARG2 drive T cell proliferation in ischemia-reperfusion injury: integrated bulk and single-cell transcriptomic analysis
Source: Front Cell Dev Biol. 2025 Sep 4;13:1673163. doi: 10.3389/fcell.2025.1673163 (PMC12443811; doi:10.3389/fcell.2025.1673163)
Supplement: Supplementary file 6 [file Table1.xlsx]

## Sheet: mus_TRGs
	gene_symbol
1	Ada
2	Ager
3	Ahcy
4	Ahcyl
5	Ahnak
6	Aif1
7	Anxa1
8	Arg1
9	Arg2
10	Atf6b
11	Batf
12	Bmp4
13	Btn2a2
14	Calml3
15	Card11
16	Casp3
17	Cblb
18	Ccdc88b
19	Ccl19
20	Ccl5
21	Ccr2
22	Cd1d1
23	Cd1d2
24	Cd209a
25	Cd209d
26	Cd209c
27	Cd209e
28	Cd209b
29	Cd24a
30	Cd274
31	Cd276
32	Cd28
33	Cd3e
34	Cd40lg
35	Cd46
36	Cd55
37	Cd55b
38	Cd6
39	Cd70
40	Cd80
41	Cd81
42	Cd86
43	Cdk1
44	Cdk2
45	Cebpb
46	Clec4g
47	Clic1
48	Coro1a
49	Cr1l
50	Crlf2
51	Crtam
52	Ctla4
53	Ctnnb1
54	Cxcl12
55	Cyp27a1
56	Dbi
57	Dclre1b
58	Dhps
59	Dlg1
60	Dlg5
61	Dnaja3
62	Dusp29
63	Ebi3
64	Efnb1
65	Epo
66	Erbb2
67	Fadd
68	Fosb
69	Foxj1
70	Foxp3
71	Glmn
72	Gpam
73	Gpd1
74	Gpn3
75	Gpnmb
76	Havcr2
77	Hes1
78	2410137M14Rik
79	H2-DMb2
80	H2-DMb1
81	H2-Eb2
82	H2-T24
83	2410137M14Rik
84	Homer1
85	Icosl
86	Ido1
87	Ifnl2
88	Ifnl3
89	Igf1
90	Igf2
91	Igfbp2
92	Ihh
93	Il10
94	Il12a
95	Il12b
96	Il12rb1
97	Il12rb2
98	Il15
99	Il18
100	Il1a
101	Il1b
102	Il1rn
103	Il2
104	Il20rb
105	Il21
106	Il23a
107	Il23r
108	Il27
109	Il27ra
110	Il2ra
111	Il4
112	Il4i1
113	Il6
114	Il6st
115	Irf1
116	Itch
117	Itm2a
118	Jak2
119	Jak3
120	Lep
121	Lgals3
122	Lgals7
123	Lgals7
124	Lig3
125	Lilra6
126	Pirb
127	Lilra5
128	Pira12
129	Pira13
130	Pira1
131	Pira2
132	Lilrb4b
133	Lilrb4a
134	Lmo1
135	Icosl
136	Lrrc32
137	Ltbr
138	Mad1l1
139	Mapk8ip1
140	Marchf7
141	Mrpl18
142	Mrpl51
143	Ms4a3
144	Nck1
145	Nck2
146	Nckap1l
147	Ndfip1
148	Nfyb
149	Pawr
150	Pdcd1lg2
151	Pde5a
152	Peli1
153	Pla2g2d
154	Pla2g2f
155	Pnp2
156	Pnp
157	Ppp3ca
158	Prkar1a
159	Prkcq
160	Prnp
161	Ptpn22
162	Ptpn6
163	Ptprc
164	Pycard
165	Rac2
166	Ran
167	Rasal3
168	Rc3h1
169	Ripk2
170	Ripk3
171	Rps3
172	Sash3
173	Scgb1a1
174	Scrib
175	Sdc4
176	Selenok
177	Sftpd
178	Sh3rf1
179	Shh
180	Slamf1
181	Slc10a7
182	Slc7a1
183	Sos1
184	Sos2
185	Spn
186	Spta1
187	Stat5b
188	Syk
189	Tfrc
190	Tgfbr2
191	Tmem131l
192	Tnfrsf13c
193	Tnfrsf10b
194	Tnfrsf14
195	Tnfrsf1b
196	Tnfrsf21
197	Tnfsf13b
198	Tnfsf18
199	Tnfsf4
200	Tnfsf8
201	Tnfsf9
202	Traf6
203	Twsg1
204	Tyk2
205	Vcam1
206	Vsig4
207	Vsir
208	Vtcn1
209	Xcl1
210	Zap70
211	Zbtb7b
212	Zfp830
213	Zp3
214	B2m
215	Cd19
216	Ngfr
