# Supplementary material for: ANXA1 and ARG2 drive T cell proliferation in ischemia-reperfusion injury: integrated bulk and single-cell transcriptomic analysis
Source: Front Cell Dev Biol. 2025 Sep 4;13:1673163. doi: 10.3389/fcell.2025.1673163 (PMC12443811; doi:10.3389/fcell.2025.1673163)
Supplement: Supplementary file 8 [file Table7.xlsx]

## Sheet: Sheet1
ID	Gene	Cavities_volume	center_x	center_y	center_z	size_x	size_y	size_z	score	drug
1	ANXA1	587	-29	-50	18	18	11	10	-3.96	Hydrocortamate
2	ARG2	6521	35	59	63	30	30	30	-4.74	NS6180
